# Supplementary material for: Understanding the sulphur-oxygen exchange process of metal sulphides prior to oxygen evolution reaction
Source: Nat Commun. 2023 Apr 7;14:1949. doi: 10.1038/s41467-023-37751-y (PMC10082196; doi:10.1038/s41467-023-37751-y)
Supplement: Supplementary file 5 — Source Data [file 41467_2023_37751_MOESM5_ESM.xlsx]

## Sheet: Figure 1a
(NiCo)S0.89		(NiCo)S		(NiCo)S1.33		(NiCo)S2
X	Y	X	Y	X	Y	X	Y
20	383.438	20	34.2942	20	0	20	1247.33
20.02	55.936	20.02	44.5578	20.02	0	20.02	888.792
20.04	411.736	20.04	55.6842	20.04	6.87241	20.04	624.378
20.06	492.638	20.06	62.9235	20.06	0.96587	20.06	140.741
20.08	15.1423	20.08	56.4681	20.08	13.2518	20.08	228.978
20.1	337.649	20.1	2.18559	20.1	4.92532	20.1	532.316
20.12	510.157	20.12	0	20.12	9.30631	20.12	362.786
20.14	674.268	20.14	9.33159	20.14	12.0823	20.14	840.944
20.16	0	20.16	44.1226	20.16	7.32331	20.16	759.926
20.18	327.696	20.18	65.5866	20.18	26.7818	20.18	1174.63
20.2	400.214	20.2	58.3009	20.2	6.95285	20.2	1267.45
20.22	22.7336	20.22	33.6655	20.22	0	20.22	1564.52
20.24	86.8557	20.24	33.6106	20.24	8.14491	20.24	893.712
20.26	376.08	20.26	28.4236	20.26	17.6534	20.26	345.463
20.28	0	20.28	20.1695	20.28	33.157	20.28	110.822
20.3	0	20.3	20.1158	20.3	20.5055	20.3	115.524
20.32	285.368	20.32	20.0626	20.32	15.6516	20.32	304.641
20.34	91.2019	20.34	14.8847	20.34	41.5101	20.34	546.915
20.36	0	20.36	1.50235	20.36	28.8737	20.36	711.454
20.38	319.577	20.38	0	20.38	5.02974	20.38	786.091
20.4	183.819	20.4	0	20.4	3.01829	20.4	1006.75
20.42	0	20.42	23.8279	20.42	5.04435	20.42	653.528
20.44	0	20.44	52.6323	20.44	31.4254	20.44	177.229
20.46	34.7582	20.46	14.5922	20.46	54.8265	20.46	333.953
20.48	0	20.48	1.21012	20.48	14.5225	20.48	1460.87
20.5	21.564	20.5	0	20.5	28.0436	20.5	1943.4
20.52	0	20.52	0	20.52	20.6296	20.52	1666.72
20.54	0	20.54	6.17425	20.54	3.05314	20.54	995.729
20.56	0	20.56	1.02664	20.56	8.24168	20.56	720.452
20.58	336.807	20.58	2.93955	20.58	1.95521	20.58	421.832
20.6	92.6747	20.6	39.748	20.6	1.02373	20.6	461.273
20.62	0	20.62	52.2794	20.62	7.16225	20.62	424.384
20.64	0	20.64	19.2739	20.64	0	20.64	169.642
20.66	368.794	20.66	34.4965	20.66	0	20.66	303.767
20.68	0	20.68	54.097	20.68	0	20.68	628.671
20.7	180.553	20.7	30.5532	20.7	3.08875	20.7	678.701
20.72	328.138	20.72	15.9298	20.72	8.28973	20.72	518.635
20.74	117.425	20.74	27.307	20.74	20.8407	20.74	626.217
20.76	0	20.76	13.9347	20.76	25.9617	20.76	585.226
20.78	0	20.78	5.63794	20.78	18.7776	20.78	318.522
20.8	0	20.8	20.8167	20.8	31.186	20.8	261.311
20.82	82.8016	20.82	35.411	20.82	3.11696	20.82	186.991
20.84	13.7032	20.84	28.9884	20.84	14.5854	20.84	390.773
20.86	503.008	20.86	55.6112	20.86	18.7413	20.86	350.713
20.88	92.3154	20.88	51.8421	20.88	14.5921	20.88	1085.86
20.9	481.526	20.9	8.60356	20.9	15.633	20.9	1040.1
20.92	195.84	20.92	37.5755	20.92	3.14136	20.92	740.551
20.94	460.156	20.94	61.4005	20.94	5.23219	20.94	648.111
20.96	357.776	20.96	3.9035	20.96	0	20.96	1129.03
20.98	263.699	20.98	40.1945	20.98	10.4288	20.98	700.207
21	0	21	31.8786	21	22.9846	21	384.527
21.02	0	21.02	21.7432	21.02	4.18784	21.02	630.565
21.04	248.287	21.04	5.14327	21.04	12.5811	21.04	758.343
21.06	504.222	21.06	0.06139	21.06	16.6543	21.06	336.355
21.08	160.161	21.08	0	21.08	49.05	21.08	209.152
21.1	0	21.1	5.0417	21.1	24.0582	21.1	131.947
21.12	13.8485	21.12	10.0489	21.12	11.5188	21.12	461.898
21.14	19.7971	21.14	23.3466	21.14	19.857	21.14	948.525
21.16	500.749	21.16	36.6473	21.16	15.7526	21.16	738.446
21.18	265.104	21.18	29.811	21.18	12.5282	21.18	640.756
21.2	196.063	21.2	25.0103	21.2	14.7812	21.2	1165.45
21.22	152.125	21.22	53.1551	21.22	0	21.22	1393.04
21.24	841.39	21.24	34.7654	21.24	0.10729	21.24	679.767
21.26	547.459	21.26	28.1786	21.26	0.11278	21.26	99.8808
21.28	395.131	21.28	34.7175	21.28	0	21.28	-92.0378
21.3	0	21.3	13.0468	21.3	0	21.3	475.255
21.32	215.486	21.32	4.70912	21.32	0	21.32	1228.86
21.34	0	21.34	4.68196	21.34	10.6019	21.34	1260.21
21.36	452.454	21.36	4.65531	21.36	0.13979	21.36	617.619
21.38	316.844	21.38	9.64168	21.38	0.1451	21.38	277.98
21.4	0	21.4	32.971	21.4	6.34289	21.4	6.44049
21.42	0	21.42	57.9109	21.42	23.0131	21.42	528.433
21.44	501.634	21.44	37.8538	21.44	14.9309	21.44	812.395
21.46	590.938	21.46	24.5522	21.46	0	21.46	491.827
21.48	0	21.48	42.8261	21.48	0	21.48	143.197
21.5	36.3574	21.5	2.8105	21.5	0	21.5	660.4
21.52	0	21.52	0	21.52	23.9614	21.52	593.674
21.54	73.4912	21.54	21.1083	21.54	28.569	21.54	125.172
21.56	104.514	21.56	24.3992	21.56	4.20647	21.56	-41.272
21.58	627.24	21.58	52.7331	21.58	28.2814	21.58	104.846
21.6	949.97	21.6	39.3825	21.6	36.6189	21.6	448.176
21.62	672.704	21.62	36.01	21.62	29.5388	21.62	688.553
21.64	212.141	21.64	39.3454	21.64	8.54366	21.64	638.921
21.66	726.583	21.66	21.0088	21.66	11.631	21.66	433.901
21.68	449.328	21.68	9.28017	21.68	7.64577	21.68	138.078
21.7	163.677	21.7	2.66457	21.7	13.448	21.7	527.455
21.72	503.131	21.72	2.49696	21.72	31.7602	21.72	760.095
21.74	309.188	21.74	24.3299	21.74	0.23489	21.74	574.351
21.76	256.949	21.76	15.7782	21.76	0	21.76	174.724
21.78	138.114	21.78	47.5946	21.78	0	21.78	53.8969
21.8	310.883	21.8	20.9165	21.8	8.58113	21.8	1000.55
21.82	366.956	21.82	9.15134	21.82	5.51312	21.82	1159.62
21.84	214.733	21.84	27.4367	21.84	0.25757	21.84	786.24
21.86	704.214	21.86	39.185	21.86	6.40197	21.86	163.98
21.88	476.999	21.88	20.8739	21.88	13.8638	21.88	981.154
21.9	399.788	21.9	23.9782	21.9	20.8756	21.9	1276.85
21.92	205.881	21.92	37.598	21.92	23.5399	21.92	563.029
21.94	911.979	21.94	23.9383	21.94	0	21.94	437.939
21.96	0	21.96	62.3791	21.96	9.47828	21.96	438.947
21.98	149.287	21.98	55.8753	21.98	19.1599	21.98	702.775
22	155.397	22	25.7796	22	23.939	22	418.235
22.02	119.911	22.02	7.48429	22.02	31.9255	22.02	348.613
22.04	342.729	22.04	0.61451	22.04	3.35945	22.04	205.611
22.06	7.25226	22.06	17.3702	22.06	8.63587	22.06	179.247
22.08	296.679	22.08	12.4139	22.08	14.7572	22.08	327.203
22.1	644.511	22.1	18.8555	22.1	13.081	22.1	585.171
22.12	209.047	22.12	39.0677	22.12	4.2073	22.12	968.344
22.14	206.887	22.14	35.6128	22.14	19.2085	22.14	1066.69
22.16	63.0312	22.16	29.1784	22.16	5.60216	22.16	673.977
22.18	369.28	22.18	3.99195	22.18	0.32575	22.18	416.789
22.2	267.133	22.2	13.856	22.2	24.7468	22.2	527.01
22.22	0	22.22	35.5805	22.22	48.6928	22.22	486.511
22.24	229.453	22.24	34.1105	22.24	13.9537	22.24	842.127
22.26	0	22.26	7.44348	22.26	5.62456	22.26	728.232
22.28	16.8913	22.28	10.3469	22.28	12.5354	22.28	856.867
22.3	439.767	22.3	39.0358	22.3	27.5861	22.3	134.365
22.32	445.947	22.32	10.9252	22.32	13.9693	22.32	430.269
22.34	977.232	22.34	0	22.34	17.8199	22.34	560.097
22.36	458.422	22.36	12.3654	22.36	24.558	22.36	789.575
22.38	356.316	22.38	13.7912	22.38	5.64852	22.38	814.197
22.4	537.515	22.4	25.7	22.4	12.529	22.4	672.078
22.42	318.818	22.42	17.2842	22.42	21.5343	22.42	806.149
22.44	458.326	22.44	17.2839	22.44	6.44717	22.44	918.366
22.46	464.639	22.46	27.1091	22.46	26.1524	22.46	909.115
22.48	429.156	22.48	34.1297	22.48	32.9276	22.48	624.147
22.5	0	22.5	32.0133	22.5	10.9677	22.5	811.571
22.52	358.405	22.52	57.2874	22.52	0	22.52	1118.5
22.54	72.937	22.54	52.3844	22.54	0	22.54	746.373
22.56	312.573	22.56	43.9594	22.56	0	22.56	62.727
22.58	385.514	22.58	34.1573	22.58	9.48257	22.58	207.244
22.6	716.759	22.6	32.0007	22.6	22.3549	22.6	959.886
22.62	348.109	22.62	47.5046	22.62	17.0571	22.62	1042.59
22.64	604.363	22.64	15.9489	22.64	17.0592	22.64	568.797
22.66	77.3205	22.66	20.0162	22.66	11.0038	22.66	-18.4241
22.68	75.2826	22.68	51.0764	22.68	12.5058	22.68	684.392
22.7	273.249	22.7	27.1071	22.7	30.7053	22.7	855.855
22.72	237.919	22.72	34.2158	22.72	22.3746	22.72	776.905
22.74	510.892	22.74	22.2224	22.74	17.069	22.74	307.848
22.76	275.47	22.76	35.5619	22.76	7.99818	22.76	701.409
22.78	540.151	22.78	34.2469	22.78	0	22.78	1096.58
22.8	254.836	22.8	7.58991	22.8	17.8039	22.8	846.773
22.82	727.824	22.82	5.34332	22.82	27.7005	22.82	343.736
22.84	0	22.84	30.7072	22.84	32.1744	22.84	-105.581
22.86	665.411	22.86	25.839	22.86	34.5958	22.86	-94.8591
22.88	313.41	22.88	17.3938	22.88	1.1321	22.88	379.437
22.9	111.411	22.9	22.279	22.9	23.1133	22.9	537.535
22.92	501.116	22.92	25.8747	22.92	27.717	22.92	347.88
22.94	0	22.94	22.2983	22.94	11.0531	22.94	31.3671
22.96	5.43363	22.96	16.1598	22.96	6.44411	22.96	86.1274
22.98	320.147	22.98	15.1243	22.98	14.0726	22.98	381.593
23	0	23	37.9943	23	5.74094	23	845.787
23.02	282.882	23.02	13.8721	23.02	0	23.02	1462.9
23.04	639.203	23.04	35.6855	23.04	4.82247	23.04	918.986
23.06	170.527	23.06	19.8593	23.06	21.0256	23.06	580.631
23.08	343.553	23.08	0	23.08	0	23.08	379.806
23.1	0	23.1	4.19812	23.1	13.3942	23.1	387.417
23.12	273.012	23.12	13.9257	23.12	0	23.12	362.459
23.14	0	23.14	35.7487	23.14	3.42753	23.14	575.447
23.16	0	23.16	34.5372	23.16	14.7653	23.16	519.406
23.18	0	23.18	32.1486	23.18	28.4255	23.18	234.795
23.2	240.155	23.2	38.208	23.2	36.7582	23.2	534.5
23.22	0	23.22	9.14275	23.22	39.0883	23.22	1061.8
23.24	19.5384	23.24	32.188	23.24	24.7557	23.24	1106.7
23.26	275.882	23.26	38.2811	23.26	2.75817	23.26	979.198
23.28	557.328	23.28	4.34963	23.28	7.08301	23.28	786.995
23.3	288.675	23.3	9.21107	23.3	30.7578	23.3	657.611
23.32	245.023	23.32	17.7204	23.32	16.4325	23.32	645.335
23.34	634.773	23.34	12.9002	23.34	0	23.34	1093.38
23.36	0	23.36	14.1028	23.36	0	23.36	837.671
23.38	0	23.38	11.7708	23.38	0	23.38	774.757
23.4	145.629	23.4	0	23.4	0	23.4	650.163
23.42	451.983	23.42	27.4879	23.42	0	23.42	602.27
23.44	0	23.44	39.6795	23.44	0	23.44	-43.5024
23.46	0	23.46	21.5414	23.46	5.76073	23.46	-15.0068
23.48	0	23.48	4.55617	23.48	6.39481	23.48	439.923
23.5	0	23.5	9.40378	23.5	14.0938	23.5	470.571
23.52	0	23.52	13.1092	23.52	11.7353	23.52	551.015
23.54	398.624	23.54	0	23.54	11.1066	23.54	244.433
23.56	271.682	23.56	0.95852	23.56	3.3979	23.56	421.904
23.58	553.141	23.58	13.1849	23.58	14.7141	23.58	168.875
23.6	0	23.6	4.69654	23.6	25.4102	23.6	159.643
23.62	24.2591	23.62	9.53849	23.62	19.4438	23.62	-76.0991
23.64	405.618	23.64	8.44571	23.64	0	23.64	237.046
23.66	295.377	23.66	5.87822	23.66	0	23.66	333.202
23.68	176.737	23.68	36.2735	23.68	12.3239	23.68	428.203
23.7	866.495	23.7	30.3865	23.7	27.7772	23.7	152.251
23.72	489.554	23.72	33.7048	23.72	23.0228	23.72	361.513
23.74	354.212	23.74	46.4083	23.74	18.8434	23.74	220.128
23.76	552.27	23.76	16.6846	23.76	0.99391	23.76	344.233
23.78	192.027	23.78	70.5111	23.78	8.13433	23.78	359.984
23.8	756.783	23.8	35.3453	23.8	0	23.8	1006.83
23.82	421.439	23.82	18.3122	23.82	0.38993	23.82	911.435
23.84	152.894	23.84	23.1393	23.84	0	23.84	881.508
23.86	0	23.86	36.4992	23.86	0	23.86	1078.25
23.88	499.001	23.88	45.0617	23.88	3.35273	23.88	1202.1
23.9	47.0533	23.9	25.9044	23.9	8.71267	23.9	1067.12
23.92	328.404	23.92	0	23.92	2.77253	23.92	527.979
23.94	0	23.94	9.93788	23.94	0	23.94	627.004
23.96	349.502	23.96	13.7136	23.96	0	23.96	661.095
23.98	0	23.98	5.20199	23.98	0.36912	23.98	646.88
24	0	24	33.9605	24	12.2312	24	452.672
24.02	0	24.02	51.7492	24.02	30.7306	24.02	777.164
24.04	0	24.04	0	24.04	19.4325	24.04	884.904
24.06	373.022	24.06	6.33444	24.06	2.76428	24.06	364.245
24.08	162.76	24.08	27.2285	24.08	0.90849	24.08	336.639
24.1	152.497	24.1	9.14516	24.1	17.0176	24.1	690.956
24.12	383.832	24.12	0	24.12	25.8967	24.12	540.211
24.14	298.565	24.14	5.4338	24.14	36.0906	24.14	28.3095
24.16	4.89553	24.16	34.1233	24.16	31.257	24.16	316.691
24.18	627.924	24.18	71.1653	24.18	39.0433	24.18	379.143
24.2	492.65	24.2	35.9724	24.2	24.792	24.2	947.006
24.22	0	24.22	23.6571	24.22	2.74815	24.22	1007.6
24.24	0	24.24	22.7043	24.24	6.7692	24.24	1111.84
24.26	61.7136	24.26	10.3816	24.26	30.6977	24.26	725.65
24.28	609.73	24.28	23.7415	24.28	16.4536	24.28	935.672
24.3	0	24.3	37.1039	24.3	0.31185	24.3	1012.33
24.32	330.753	24.32	40.9363	24.32	0	24.32	1277.18
24.34	612.061	24.34	32.3962	24.34	0	24.34	1049.35
24.36	0	24.36	22.9012	24.36	0	24.36	361.869
24.38	891.367	24.38	10.5511	24.38	0	24.38	91.644
24.4	506.065	24.4	14.3936	24.4	4.26458	24.4	951.512
24.42	587.36	24.42	1.09107	24.42	47.8474	24.42	1120.67
24.44	252.052	24.44	21.0885	24.44	43.8776	24.44	875.901
24.46	358.34	24.46	53.5559	24.46	16.9427	24.46	205.872
24.48	398.024	24.48	19.2733	24.48	13.9902	24.48	1078.17
24.5	437.706	24.5	14.5507	24.5	11.5427	24.5	1186.71
24.52	427.283	24.52	1.24802	24.52	11.0401	24.52	1706.67
24.54	0	24.54	0	24.54	3.19734	24.54	1410.9
24.56	0	24.56	6.06001	24.56	2.69954	24.56	2020.81
24.58	204.593	24.58	15.5822	24.58	0	24.58	1444.55
24.6	0	24.6	23.2942	24.6	6.60867	24.6	1120.85
24.62	158.813	24.62	6.14874	24.62	21.8081	24.62	398.582
24.64	656.766	24.64	29.8906	24.64	3.16745	24.64	619.514
24.66	346.416	24.66	39.6825	24.66	5.61672	24.66	827.953
24.68	210.961	24.68	0	24.68	0	24.68	881.061
24.7	0	24.7	0	24.7	0	24.7	583.681
24.72	0	24.72	34.7173	24.72	6.07648	24.72	452.176
24.74	0	24.74	62.6437	24.74	22.7354	24.74	566.4
24.76	0	24.76	19.6849	24.76	21.7892	24.76	634.441
24.78	275.618	24.78	29.181	24.78	14.853	24.78	926.699
24.8	40.2354	24.8	55.872	24.8	30.1166	24.8	522.794
24.82	0	24.82	44.7203	24.82	14.3702	24.82	924.113
24.84	277.755	24.84	2.5909	24.84	10.5111	24.84	1613.07
24.86	292.257	24.86	29.2814	24.86	0	24.86	1832.01
24.88	306.854	24.88	51.2467	24.88	14.3453	24.88	1003.85
24.9	371.446	24.9	31.5318	24.9	19.2885	24.9	547.545
24.92	127.632	24.92	0	24.92	2.61664	24.92	425.019
24.94	0	24.94	16.8815	24.94	0	24.94	511.552
24.96	0	24.96	45.801	24.96	11.3851	24.96	628.107
24.98	337.958	24.98	24.7103	24.98	13.8605	24.98	490.379
25	277.422	25	42.7869	25	2.59571	25	702.193
25.02	600.281	25.02	36.4583	25.02	9.31088	25.02	826.851
25.04	281.533	25.04	0	25.04	24.226	25.04	693.848
25.06	229.38	25.06	21.7153	25.06	0	25.06	847.989
25.08	252.221	25.08	59.316	25.08	0	25.08	1245.3
25.1	375.056	25.1	28.7689	25.1	2.99315	25.1	890.289
25.12	614.486	25.12	29.5915	25.12	8.39786	25.12	306.145
25.14	862.31	25.14	37.4463	25.14	11.31	25.14	197.177
25.16	1126.83	25.16	24.9284	25.16	34.2245	25.16	809.136
25.18	757.941	25.18	28.8727	25.18	46.2865	25.18	708.156
25.2	1222.45	25.2	43.7942	25.2	0	25.2	463.453
25.22	1378.55	25.22	68.1454	25.22	0	25.22	-120.735
25.24	1484.74	25.24	24.2438	25.24	0	25.24	-61.2843
25.26	890.834	25.26	2.30443	25.26	6.24582	25.26	109.741
25.28	1080.32	25.28	21.8947	25.28	30.4198	25.28	880.792
25.3	569.697	25.3	59.6221	25.3	24.9912	25.3	1029.62
25.32	425.87	25.32	29.0417	25.32	16.2475	25.32	507.045
25.34	523.637	25.34	20.4285	25.34	5.79623	25.34	245.456
25.36	0	25.36	11.0599	25.36	19.5424	25.36	664.84
25.38	152.455	25.38	12.5759	25.38	19.1359	25.38	769.907
25.4	266.906	25.4	33.0816	25.4	5.37187	25.4	449.233
25.42	472.951	25.42	7.1794	25.42	2.84524	25.42	522.358
25.44	712.391	25.44	40.0243	25.44	5.35352	25.44	829.751
25.46	0	25.46	77.1114	25.46	0	25.46	749.488
25.48	666.153	25.48	24.5305	25.48	5.72233	25.48	258.29
25.5	338.876	25.5	2.56924	25.5	16.5678	25.5	-144.937
25.52	144.894	25.52	12.6776	25.52	10.7483	25.52	281.275
25.54	0	25.54	33.243	25.54	2.78364	25.54	375.336
25.56	0	25.56	30.718	25.56	8.20391	25.56	496.166
25.58	154.714	25.58	64.6325	25.58	5.2941	25.58	222.082
25.6	319.11	25.6	33.3066	25.6	11.4567	25.6	167.586
25.62	500.1	25.62	7.36029	25.62	21.5742	25.62	-94.2339
25.64	0	25.64	21.4035	25.64	2.73166	25.64	445.695
25.66	0	25.66	42.7163	25.66	2.35652	25.66	922.576
25.68	351.438	25.68	24.7235	25.68	0	25.68	858.435
25.7	82.5069	25.7	30.7828	25.7	8.13348	25.7	856.332
25.72	396.77	25.72	41.3992	25.72	2.33059	25.72	734.902
25.74	19.4281	25.74	0	25.74	5.92512	25.74	423.594
25.76	550.481	25.76	0	25.76	27.3121	25.76	-219.625
25.78	0	25.78	0	25.78	19.3189	25.78	375.67
25.8	0	25.8	12.817	25.8	18.9607	25.8	919.809
25.82	151.706	25.82	38.1658	25.82	13.8574	25.82	1411.65
25.84	841.038	25.84	25.5041	25.84	21.8341	25.84	847.119
25.86	13.6636	25.86	48.1719	25.86	25.0556	25.86	590.246
25.88	944.584	25.88	69.5317	25.88	38.4796	25.88	435.5
25.9	175.5	25.9	42.2285	25.9	18.5785	25.9	421.051
25.92	381.51	25.92	7.54485	25.92	2.90482	25.92	268.777
25.94	354.115	25.94	2.89569	25.94	16.0061	25.94	350.106
25.96	343.314	25.96	3.54106	25.96	0	25.96	765.036
25.98	0	25.98	16.246	25.98	2.86332	25.98	802.437
26	163.498	26	0	26	24.6368	26	516.4
26.02	261.082	26.02	0	26.02	10.1978	26.02	281.751
26.04	317.061	26.04	34.2528	26.04	0	26.04	213.517
26.06	514.634	26.06	34.2584	26.06	0	26.06	183.331
26.08	0	26.08	29.6159	26.08	11.1227	26.08	-128.064
26.1	0	26.1	20.9356	26.1	21.3833	26.1	324.023
26.12	0	26.12	20.9398	26.12	0	26.12	423.728
26.14	0	26.14	11.6535	26.14	0	26.14	462.486
26.16	0	26.16	0	26.16	0	26.16	817.422
26.18	149.968	26.18	26.1872	26.18	5.29016	26.18	1194.19
26.2	0	26.2	51.6697	26.2	10.4279	26.2	598.842
26.22	0	26.22	25.0067	26.22	5.26066	26.22	452.121
26.24	284.166	26.24	16.9008	26.24	4.6508	26.24	714.27
26.26	81.6883	26.26	38.9295	26.26	0.07337	26.26	583.464
26.28	0	26.28	52.2603	26.28	32.8009	26.28	-11.2458
26.3	476.718	26.3	51.6857	26.3	29.9133	26.3	88.762
26.32	574.225	26.32	29.6582	26.32	24.4432	26.32	402.196
26.34	0	26.34	25.5902	26.34	24.4305	26.34	394.334
26.36	419.225	26.36	38.9219	26.36	12.9277	26.36	186.08
26.38	400.117	26.38	38.3607	26.38	0	26.38	-55.323
26.4	0	26.4	7.06413	26.4	0	26.4	-94.3983
26.42	0	26.42	8.72216	26.42	5.11897	26.42	350.853
26.44	292.564	26.44	47.0673	26.44	24.6434	26.44	860.278
26.46	73.3366	26.46	30.1996	26.46	29.5428	26.46	866.077
26.48	245.804	26.48	47.6115	26.48	4.80464	26.48	974.317
26.5	0	26.5	52.2306	26.5	5.0614	26.5	860.671
26.52	615.724	26.52	47.0693	26.52	15.9806	26.52	721.338
26.54	0	26.54	25.5526	26.54	24.5647	26.54	362.938
26.56	135.625	26.56	38.8806	26.56	52.4163	26.56	405.509
26.58	308.068	26.58	33.7332	26.58	82.8678	26.58	579.495
26.6	238.806	26.6	21.438	26.6	113.579	26.6	682.039
26.62	302.939	26.62	33.73	26.62	146.638	26.62	1023.12
26.64	617.067	26.64	12.1891	26.64	169.017	26.64	1340.9
26.66	281.091	26.66	30.1279	26.66	230.953	26.66	1528.68
26.68	0	26.68	52.1739	26.68	310.399	26.68	1287.89
26.7	0	26.7	47.052	26.7	301.555	26.7	1017.08
26.72	506.733	26.72	16.2699	26.72	279.897	26.72	1173.44
26.74	245.737	26.74	16.7574	26.74	270.815	26.74	1036.45
26.76	0	26.76	20.3721	26.76	238.199	26.76	673.393
26.78	57.2313	26.78	0	26.78	226.274	26.78	159.702
26.8	0	26.8	16.7256	26.8	228.165	26.8	-2.23286
26.82	977.007	26.82	24.9644	26.82	278.641	26.82	483.299
26.84	974.387	26.84	12.1005	26.84	164.592	26.84	859.682
26.86	121.763	26.86	25.4237	26.86	85.2649	26.86	1044.5
26.88	435.834	26.88	29.5442	26.88	102.145	26.88	887.952
26.9	441.5	26.9	16.2018	26.9	112.636	26.9	1371.91
26.92	572.162	26.92	7.45924	26.92	70.7315	26.92	1517.31
26.94	577.919	26.94	7.44887	26.94	35.2044	26.94	1280.78
26.96	941.872	26.96	21.2257	26.96	40.6723	26.96	762.313
26.98	164.219	26.98	42.8323	26.98	26.4051	26.98	379.565
27	644.962	27	24.8937	27	1.82533	27	620.659
27.02	150.601	27.02	7.4048	27.02	7.29304	27.02	699.375
27.04	364.635	27.04	7.39315	27.04	15.8232	27.04	1190.94
27.06	0	27.06	11.9713	27.06	32.2633	27.06	736.307
27.08	267.588	27.08	16.1116	27.08	29.4033	27.08	630.72
27.1	281.609	27.1	25.7093	27.1	26.7483	27.1	887.035
27.12	487.224	27.12	51.5016	27.12	20.8357	27.12	1785.23
27.14	317.835	27.14	29.4113	27.14	21.6306	27.14	2194.37
27.16	290.141	27.16	34.4058	27.16	54.1454	27.16	1831.14
27.18	0	27.18	42.3025	27.18	20.8002	27.18	981.73
27.2	543.14	27.2	2.70902	27.2	15.8824	27.2	754.735
27.22	0	27.22	3.10533	27.22	31.7571	27.22	973.429
27.24	129.321	27.24	20.5964	27.24	18.6842	27.24	1003.07
27.26	0	27.26	20.5823	27.26	48.5913	27.26	1146.01
27.28	0	27.28	11.413	27.28	20.7358	27.28	1696.11
27.3	79.5595	27.3	7.61854	27.3	7.26531	27.3	1901.93
27.32	118.43	27.32	38.4489	27.32	15.2172	27.32	1567.77
27.34	0	27.34	42.6165	27.34	15.7441	27.34	1357.39
27.36	12.9573	27.36	20.1215	27.36	34.5159	27.36	927.949
27.38	0	27.38	0	27.38	12.6902	27.38	1072.81
27.4	240.867	27.4	2.57335	27.4	15.162	27.4	1839.11
27.42	463.115	27.42	7.50529	27.42	12.8286	27.42	2509.21
27.44	218.659	27.44	20.0746	27.44	34.6353	27.44	1813.11
27.46	65.8988	27.46	0	27.46	23.6219	27.46	1962.25
27.48	0	27.48	0	27.48	17.9409	27.48	1973.77
27.5	0	27.5	16.559	27.5	18.2524	27.5	2400.97
27.52	424.291	27.52	37.5602	27.52	48.7339	27.52	2064.39
27.54	196.513	27.54	2.82618	27.54	45.4078	27.54	2434.03
27.56	0	27.56	24.9121	27.56	12.5342	27.56	2352.23
27.58	0	27.58	19.9828	27.58	23.5255	27.58	2215.14
27.6	38.1564	27.6	16.4485	27.6	29.1668	27.6	2238.07
27.62	643.663	27.62	46.624	27.62	42.988	27.62	2719.59
27.64	165.866	27.64	11.1669	27.64	42.8217	27.64	2753.96
27.66	0	27.66	0	27.66	31.7929	27.66	2468.32
27.68	0	27.68	25.4673	27.68	40.254	27.68	2771.22
27.7	0	27.7	68.6798	27.7	39.8101	27.7	2987.99
27.72	304.647	27.72	28.9923	27.72	15.2186	27.72	2664.73
27.74	651.835	27.74	11.0921	27.74	37.3746	27.74	2840.06
27.76	82.3196	27.76	2.61189	27.76	42.733	27.76	2545.83
27.78	137.902	27.78	15.6091	27.78	23.2264	27.78	2163.99
27.8	0	27.8	11.3561	27.8	6.67732	27.8	2387.39
27.82	7.25947	27.82	20.1231	27.82	12.3032	27.82	2678.87
27.84	0	27.84	29.1975	27.84	28.9515	27.84	1633.22
27.86	26.6083	27.86	33.1194	27.86	42.7822	27.86	1044.24
27.88	282.08	27.88	33.9987	27.88	34.1829	27.88	1263.34
27.9	487.549	27.9	59.4604	27.9	12.2311	27.9	1437.67
27.92	776.418	27.92	2.15703	27.92	34.5143	27.92	891.527
27.94	0	27.94	20.5911	27.94	42.4774	27.94	1226.83
27.96	162.449	27.96	59.7102	27.96	14.878	27.96	1323.04
27.98	1.21338	27.98	42.3867	27.98	3.59858	27.98	1903.62
28	0	28	37.2731	28	0	28	1016.73
28.02	103.938	28.02	15.952	28.02	0	28.02	885.245
28.04	951.099	28.04	46.3159	28.04	0	28.04	228.212
28.06	0	28.06	28.9698	28.06	0	28.06	663.208
28.08	0	28.08	37.4861	28.08	6.54346	28.08	334.189
28.1	0	28.1	15.3324	28.1	11.8464	28.1	806.779
28.12	0	28.12	6.51365	28.12	3.79423	28.12	524.324
28.14	520.197	28.14	6.49492	28.14	22.9621	28.14	485.747
28.16	0	28.16	0	28.16	9.1824	28.16	-68.5089
28.18	156.216	28.18	11.4799	28.18	17.4977	28.18	375.316
28.2	303.375	28.2	64.0537	28.2	14.583	28.2	602.009
28.22	0	28.22	28.3199	28.22	0.79574	28.22	782.496
28.24	539.295	28.24	11.1612	28.24	11.916	28.24	305.375
28.26	628.156	28.26	41.86	28.26	25.7587	28.26	483.461
28.28	267.018	28.28	42.0713	28.28	34.0739	28.28	717.239
28.3	180.781	28.3	46.1176	28.3	33.9766	28.3	896.931
28.32	0	28.32	28.6964	28.32	20.0993	28.32	409.496
28.34	400.11	28.34	41.7878	28.34	20.1569	28.34	102.08
28.36	0	28.36	23.9217	28.36	22.7946	28.36	-35.6949
28.38	44.4442	28.38	10.7856	28.38	6.18219	28.38	-23.3313
28.4	0	28.4	24.0996	28.4	14.5673	28.4	109.086
28.42	197.185	28.42	19.3586	28.42	19.9474	28.42	292.488
28.44	69.3581	28.44	6.41768	28.44	3.3975	28.44	304.988
28.46	0	28.46	23.8393	28.46	8.85008	28.46	100.848
28.48	122.011	28.48	15.1984	28.48	6.15765	28.48	-13.4732
28.5	269.19	28.5	28.3176	28.5	11.5552	28.5	-60.8143
28.52	83.0722	28.52	14.9668	28.52	0	28.52	173.057
28.54	0	28.54	6.12358	28.54	0	28.54	519.069
28.56	0	28.56	1.59789	28.56	17.2079	28.56	632.015
28.58	7.93432	28.58	0	28.58	39.3429	28.58	383.203
28.6	221.827	28.6	6.06914	28.6	33.7379	28.6	105.08
28.62	0	28.62	19.5586	28.62	25.433	28.62	329.776
28.64	0	28.64	50.5331	28.64	28.163	28.64	390.675
28.66	388.426	28.66	41.3476	28.66	19.813	28.66	482.043
28.68	327.232	28.68	28.4922	28.68	5.88055	28.68	312.918
28.7	0	28.7	59.1518	28.7	0	28.7	736.657
28.72	80.0561	28.72	32.6265	28.72	0.34311	28.72	676.141
28.74	0	28.74	19.1212	28.74	5.86814	28.74	454.046
28.76	7.79562	28.76	1.58103	28.76	0.27567	28.76	4.61763
28.78	213.322	28.78	28.2284	28.78	0	28.78	151.973
28.8	235.552	28.8	41.3983	28.8	3.03075	28.8	168.287
28.82	391.187	28.82	37.0307	28.82	16.9683	28.82	126.24
28.84	0	28.84	36.8757	28.84	36.2834	28.84	-31.5601
28.86	110.67	28.86	32.6382	28.86	0.21591	28.86	-9.07106
28.88	357.919	28.88	54.6658	28.88	2.96348	28.88	-15.4308
28.9	30.1728	28.9	45.8035	28.9	0.17856	28.9	188.187
28.92	0	28.92	50.2712	28.92	8.49365	28.92	602.64
28.94	0	28.94	50.1315	28.94	8.46375	28.94	622.882
28.96	21.966	28.96	27.9343	28.96	2.90636	28.96	254.531
28.98	385.841	28.98	28.0322	28.98	13.994	28.98	12.7968
29	0	29	23.3101	29	2.85662	29	70.7418
29.02	197.109	29.02	0	29.02	0	29.02	-33.9086
29.04	0	29.04	14.7437	29.04	11.1619	29.04	324.276
29.06	300.001	29.06	67.9543	29.06	0.03462	29.06	534.76
29.08	522.306	29.08	63.265	29.08	0	29.08	599.976
29.1	0	29.1	27.9182	29.1	11.1075	29.1	189.021
29.12	141.935	29.12	50.089	29.12	13.8778	29.12	111.422
29.14	680.959	29.14	41.0399	29.14	0	29.14	33.5393
29.16	628.291	29.16	5.58335	29.16	8.27829	29.16	116.777
29.18	567.329	29.18	1.09435	29.18	19.3661	29.18	92.8511
29.2	0	29.2	0	29.2	22.1514	29.2	359.043
29.22	328.627	29.22	0	29.22	10.9967	29.22	762.613
29.24	192.686	29.24	5.51775	29.24	19.3321	29.24	629.392
29.26	190.053	29.26	14.434	29.26	5.44	29.26	258.214
29.28	387.428	29.28	18.7554	29.28	0	29.28	35.7189
29.3	718.11	29.3	5.52926	29.3	8.17835	29.3	498.569
29.32	1040.5	29.32	41.0457	29.32	8.10632	29.32	632.727
29.34	1046.3	29.34	49.8448	29.34	19.2793	29.34	1000.67
29.36	1260.31	29.36	23.1639	29.36	0	29.36	610.248
29.38	1666.12	29.38	14.3256	29.38	0	29.38	392.259
29.4	1930.14	29.4	32.0548	29.4	0	29.4	-18.251
29.42	1502.57	29.42	32.0392	29.42	8.0466	29.42	-24.1389
29.44	1808.41	29.44	40.9386	29.44	16.3622	29.44	258.316
29.46	1697.46	29.46	45.308	29.46	21.9154	29.46	552.823
29.48	2511.62	29.48	23.1151	29.48	21.8986	29.48	812.652
29.5	2734.09	29.5	31.9772	29.5	38.4544	29.5	454.631
29.52	3464.86	29.52	36.4144	29.52	71.8652	29.52	182.63
29.54	5154.05	29.54	27.4767	29.54	71.8485	29.54	57.6729
29.56	6834.85	29.56	9.73157	29.56	69.0719	29.56	113.762
29.58	8265.75	29.58	45.2515	29.58	57.9628	29.58	354.573
29.6	10254.9	29.6	49.684	29.6	68.8662	29.6	262.09
29.62	13435.8	29.62	45.2141	29.62	88.6297	29.62	363.667
29.64	16116.6	29.64	14.0943	29.64	38.4332	29.64	402.244
29.66	17805.9	29.66	14.0795	29.66	24.6343	29.66	409.581
29.68	17003.4	29.68	36.2874	29.68	10.5104	29.68	335.496
29.7	13934.3	29.7	40.7203	29.7	38.384	29.7	613.576
29.72	11073.6	29.72	36.2558	29.72	43.8752	29.72	691.54
29.74	8746.15	29.74	31.8139	29.74	32.9915	29.74	217.634
29.76	6793.75	29.76	18.4346	29.76	0	29.76	29.6193
29.78	4391.35	29.78	45.1053	29.78	0	29.78	326.313
29.8	2205.57	29.8	40.6537	29.8	2.13797	29.8	292.532
29.82	1378.2	29.82	27.3071	29.82	7.7844	29.82	207.228
29.84	692.545	29.84	22.8306	29.84	0	29.84	129.247
29.86	415.198	29.86	36.1467	29.86	0	29.86	110.614
29.88	621.163	29.88	36.1704	29.88	21.659	29.88	8.81063
29.9	318.84	29.9	13.9242	29.9	7.63563	29.9	27.2222
29.92	741.528	29.92	22.7256	29.92	10.4598	29.92	76.1305
29.94	272.629	29.94	40.6145	29.94	7.60406	29.94	281.271
29.96	603.642	29.96	40.3986	29.96	4.93836	29.96	322.148
29.98	318.067	29.98	89.5027	29.98	0	29.98	144.289
30	124.104	30	71.5019	30	4.91212	30	-77.7795
30.02	0	30.02	107.246	30.02	0	30.02	66.2006
30.04	127.917	30.04	62.7482	30.04	4.77861	30.04	466.754
30.06	242.392	30.06	49.3352	30.06	18.4732	30.06	772.616
30.08	65.18	30.08	84.7573	30.08	24.4878	30.08	657.092
30.1	104.68	30.1	111.707	30.1	0	30.1	632.88
30.12	0	30.12	53.7918	30.12	0	30.12	620.576
30.14	8.617	30.14	58.1142	30.14	0	30.14	544.737
30.16	198.154	30.16	98.0967	30.16	4.68704	30.16	147.516
30.18	0	30.18	116.009	30.18	0	30.18	151.845
30.2	252.164	30.2	76.092	30.2	0	30.2	573.859
30.22	216.738	30.22	62.3673	30.22	15.8371	30.22	963.326
30.24	114.623	30.24	155.68	30.24	0	30.24	618.707
30.26	129.121	30.26	204.893	30.26	0	30.26	292.03
30.28	477.03	30.28	195.746	30.28	0	30.28	175.282
30.3	99.9515	30.3	271.102	30.3	0	30.3	259.598
30.32	47.8847	30.32	342.608	30.32	7.3011	30.32	398.856
30.34	0	30.34	421.659	30.34	21.0816	30.34	492.32
30.36	568.787	30.36	745.785	30.36	29.6822	30.36	194.378
30.38	0	30.38	1092.78	30.38	18.3178	30.38	20.4836
30.4	0	30.4	1456.25	30.4	18.5961	30.4	45.1675
30.42	162.728	30.42	1694.94	30.42	4.34938	30.42	501.87
30.44	0	30.44	1497.21	30.44	21.1503	30.44	449.992
30.46	100.446	30.46	1653.61	30.46	15.6837	30.46	708.482
30.48	140.173	30.48	1578.71	30.48	7.18229	30.48	692.807
30.5	563.211	30.5	1251.23	30.5	20.9509	30.5	763.141
30.52	702.86	30.52	901.924	30.52	29.5872	30.52	186.654
30.54	534.321	30.54	797.979	30.54	12.7485	30.54	-125.778
30.56	65.6931	30.56	378.268	30.56	12.7349	30.56	346.921
30.58	0	30.58	324.613	30.58	9.99887	30.58	392.415
30.6	128.571	30.6	271.92	30.6	1.65297	30.6	733.762
30.62	251.677	30.62	133.87	30.62	0	30.62	635.248
30.64	658.094	30.64	58.0853	30.64	6.89395	30.64	1071.4
30.66	272.922	30.66	66.3305	30.66	21.1758	30.66	446.799
30.68	404.361	30.68	129.126	30.68	12.4753	30.68	902.965
30.7	460.811	30.7	128.756	30.7	21.1549	30.7	627.216
30.72	508.972	30.72	151.394	30.72	15.1621	30.72	1037.6
30.74	1232.14	30.74	124.535	30.74	29.4669	30.74	953.843
30.76	830.326	30.76	133.286	30.76	12.6044	30.76	1031.63
30.78	295.219	30.78	151.181	30.78	15.3044	30.78	223.543
30.8	43.4236	30.8	142.417	30.8	20.912	30.8	-88.8831
30.82	833.338	30.82	106.988	30.82	23.6123	30.82	-24.7797
30.84	1006.56	30.84	53.6522	30.84	29.2202	30.84	41.7351
30.86	546.4	30.86	17.8136	30.86	23.7857	30.86	281.389
30.88	1578.05	30.88	17.805	30.88	17.9513	30.88	763.097
30.9	1451.3	30.9	22.1691	30.9	26.4745	30.9	768.455
30.92	2941.17	30.92	35.4933	30.92	12.7129	30.92	384.469
30.94	3081.15	30.94	40.0777	30.94	14.7864	30.94	-35.7241
30.96	4037.74	30.96	44.2121	30.96	56.8575	30.96	-69.6682
30.98	5086.04	30.98	44.8917	30.98	48.9387	30.98	394.547
31	5301.05	31	4.18893	31	31.6201	31	569.755
31.02	5799.37	31.02	22.3513	31.02	43.2966	31.02	604.764
31.04	4947.69	31.04	17.4987	31.04	28.8858	31.04	176.609
31.06	3646.03	31.06	35.6738	31.06	32.2451	31.06	800.353
31.08	2877.68	31.08	26.449	31.08	12.1945	31.08	1385.53
31.1	1867.74	31.1	48.7468	31.1	26.3741	31.1	1900.7
31.12	1682.81	31.12	35.9172	31.12	39.6388	31.12	1508.74
31.14	1464.49	31.14	8.47024	31.14	60.1511	31.14	1356.27
31.16	821.183	31.16	44.3659	31.16	31.5087	31.16	1415.76
31.18	277.982	31.18	35.6467	31.18	64.8313	31.18	1301.87
31.2	342.991	31.2	8.97753	31.2	81.9616	31.2	1136.6
31.22	591.41	31.22	4.07102	31.22	59.8921	31.22	1178.9
31.24	614.839	31.24	35.3571	31.24	53.5177	31.24	1397.9
31.26	129.977	31.26	31.2808	31.26	87.331	31.26	1297.35
31.28	128.425	31.28	13.0246	31.28	103.489	31.28	1553.48
31.3	276.883	31.3	39.6836	31.3	148.088	31.3	1830.55
31.32	408.65	31.32	53.3001	31.32	194.877	31.32	1536.21
31.34	473.826	31.34	26.9267	31.34	280.631	31.34	1477.59
31.36	497.312	31.36	0	31.36	345.877	31.36	1744.66
31.38	354.108	31.38	17.3278	31.38	371.999	31.38	2602.21
31.4	144.312	31.4	31.2647	31.4	529.521	31.4	3036.47
31.42	67.8261	31.42	4.28677	31.42	724.38	31.42	3742.63
31.44	149.649	31.44	25.9789	31.44	917.908	31.44	3480.21
31.46	373.182	31.46	49.2511	31.46	1132.94	31.46	3398.73
31.48	0	31.48	34.6285	31.48	1207.41	31.48	3003.94
31.5	936.974	31.5	80.2559	31.5	1135.37	31.5	3737.22
31.52	243.833	31.52	39.9259	31.52	1025.19	31.52	3839.08
31.54	309.102	31.54	43.921	31.54	885.374	31.54	3899.52
31.56	274.38	31.56	49.2562	31.56	737.638	31.56	4057.61
31.58	172.966	31.58	0	31.58	510.664	31.58	4633.75
31.6	0	31.6	0	31.6	447.927	31.6	5071.83
31.62	0	31.62	0	31.62	374.009	31.62	5259.91
31.64	502.079	31.64	48.208	31.64	191.963	31.64	5389.44
31.66	275.7	31.66	66.9236	31.66	210.387	31.66	5545.6
31.68	0	31.68	26.5669	31.68	148.484	31.68	6163.19
31.7	0	31.7	21.8752	31.7	126.459	31.7	6095.55
31.72	0	31.72	17.9161	31.72	98.4786	31.72	5816.05
31.74	553.573	31.74	3.83963	31.74	95.1887	31.74	7009.38
31.76	85.6378	31.76	26.5557	31.76	88.079	31.76	8183.18
31.78	0	31.78	43.4469	31.78	31.802	31.78	8378.9
31.8	0	31.8	93.2156	31.8	28.5002	31.8	8163.72
31.82	214.982	31.82	75.5644	31.82	64.1861	31.82	8115.2
31.84	0	31.84	61.8408	31.84	90.4472	31.84	9052.32
31.86	212.386	31.86	62.2298	31.86	67.4785	31.86	10248.5
31.88	369.401	31.88	48.4963	31.88	89.4801	31.88	11225.2
31.9	101.523	31.9	53.2055	31.9	85.4343	31.9	11293.9
31.92	0	31.92	35.5596	31.92	34.1288	31.92	11974.4
31.94	207.293	31.94	17.5089	31.94	53.4585	31.94	12332.5
31.96	89.3395	31.96	13.1983	31.96	81.1209	31.96	12643.1
31.98	104.794	31.98	17.0852	31.98	106.451	31.98	13088.8
32	0	32	31.2546	32	114.781	32	13566
32.02	0	32.02	29.9792	32.02	101.797	32.02	14051.8
32.04	384.406	32.04	71.2563	32.04	72.7653	32.04	14142.3
32.06	0	32.06	31.256	32.06	95.4439	32.06	13303.4
32.08	0	32.08	0	32.08	106.09	32.08	12153.5
32.1	0	32.1	12.3055	32.1	112.809	32.1	11896.9
32.12	0	32.12	57.4829	32.12	81.4335	32.12	11847.4
32.14	561.813	32.14	66.0703	32.14	103.063	32.14	11357.1
32.16	0	32.16	71.2628	32.16	105.208	32.16	10535.7
32.18	0	32.18	48.4354	32.18	55.7077	32.18	9516.81
32.2	49.9088	32.2	53.183	32.2	82.1579	32.2	8554.57
32.22	7.15546	32.22	39.8482	32.22	37.8409	32.22	8721.83
32.24	322.609	32.24	39.3784	32.24	11.7391	32.24	8248.66
32.26	363.171	32.26	57.4662	32.26	23.4676	32.26	7608.36
32.28	287.039	32.28	44.6065	32.28	14.7638	32.28	6904.23
32.3	210.915	32.3	13.1769	32.3	23.0978	32.3	6744.83
32.32	168.098	32.32	21.2598	32.32	20.827	32.32	5712.6
32.34	441.988	32.34	66.0203	32.34	19.684	32.34	4890.87
32.36	115.885	32.36	62.7209	32.36	35.2388	32.36	4307.23
32.38	498.189	32.38	13.1739	32.38	0	32.38	4127.42
32.4	288.701	32.4	4.11958	32.4	5.65653	32.4	4212.86
32.42	0	32.42	16.9453	32.42	37.5196	32.42	3894.97
32.44	0	32.44	39.841	32.44	12.5254	32.44	3208.01
32.46	110.475	32.46	43.6018	32.46	3.40144	32.46	3393.96
32.48	0	32.48	92.1401	32.48	4.60528	32.48	3502.32
32.5	250.059	32.5	116.088	32.5	0	32.5	3296.37
32.52	590.711	32.52	70.7743	32.52	1.16878	32.52	2496.13
32.54	422.97	32.54	113.455	32.54	0	32.54	2167.31
32.56	388.635	32.56	182.771	32.56	11.3309	32.56	2085.22
32.58	0	32.58	145.967	32.58	34.9361	32.58	2347.4
32.6	386.585	32.6	147.046	32.6	6.88911	32.6	2341.02
32.62	285.569	32.62	127.819	32.62	0	32.62	2449.86
32.64	76.1601	32.64	142.793	32.64	9.11846	32.64	2210.18
32.66	8.55723	32.66	157.072	32.66	15.2448	32.66	1517.14
32.68	740.861	32.68	245.768	32.68	3.85647	32.68	804.133
32.7	156.57	32.7	168.354	32.7	6.4984	32.7	492.056
32.72	472.186	32.72	147.635	32.72	12.2056	32.72	837.654
32.74	0	32.74	88.3467	32.74	6.94816	32.74	1445.59
32.76	511.935	32.76	71.9055	32.76	0	32.76	2185.49
32.78	0	32.78	42.9343	32.78	6.0841	32.78	1900.62
32.8	85.0077	32.8	93.1732	32.8	18.385	32.8	1171.48
32.82	775.753	32.82	71.3421	32.82	0	32.82	504.7
32.84	466.404	32.84	35.5935	32.84	22.3153	32.84	155.554
32.86	23.8603	32.86	25.9124	32.86	57.0096	32.86	381.687
32.88	122.922	32.88	52.5764	32.88	35.1042	32.88	575.477
32.9	0	32.9	45.2904	32.9	28.0342	32.9	630.334
32.92	0	32.92	3.47689	32.92	51.7969	32.92	166.28
32.94	0	32.94	30.7484	32.94	36.84	32.94	206.236
32.96	344.226	32.96	47.705	32.96	38.2484	32.96	184.984
32.98	34.9152	32.98	58.654	32.98	14.4771	32.98	231.324
33	309.01	33	8.31559	33	45.1986	33	44.5102
33.02	541.51	33.02	17.4122	33.02	49.2529	33.02	185.059
33.04	0	33.04	25.8788	33.04	12.84	33.04	790.64
33.06	0	33.06	35.6129	33.06	0	33.06	1105.47
33.08	188.839	33.08	8.94701	33.08	0	33.08	1274.57
33.1	271.259	33.1	0	33.1	1.45065	33.1	823.655
33.12	445.384	33.12	0	33.12	0	33.12	689.443
33.14	0	33.14	8.29944	33.14	0	33.14	290.474
33.16	0	33.16	13.1811	33.16	0	33.16	669.539
33.18	0	33.18	12.5178	33.18	15.0656	33.18	476.701
33.2	66.9309	33.2	18.0719	33.2	7.75011	33.2	636.664
33.22	241.079	33.22	3.39861	33.22	0	33.22	357.88
33.24	756.932	33.24	26.5178	33.24	9.88992	33.24	531.525
33.26	0	33.26	17.402	33.26	0	33.26	180.216
33.28	271.851	33.28	17.4011	33.28	0.56336	33.28	155.737
33.3	0	33.3	8.97033	33.3	24.0017	33.3	81.5222
33.32	0	33.32	0	33.32	12.5629	33.32	73.128
33.34	469.362	33.34	8.97618	33.34	7.37185	33.34	564.066
33.36	418.541	33.36	3.36285	33.36	1.13356	33.36	584.949
33.38	209.424	33.38	43.357	33.38	10.0106	33.38	435.579
33.4	341.911	33.4	62.3137	33.4	9.49781	33.4	-108.895
33.42	266.102	33.42	44.0628	33.42	15.7803	33.42	0
33.44	348.697	33.44	52.4695	33.44	4.33062	33.44	-43.5291
33.46	622.895	33.46	62.3211	33.46	0	33.46	36.4774
33.48	438.698	33.48	31.4553	33.48	0	33.48	778.334
33.5	212.904	33.5	16.6594	33.5	12.7206	33.5	1003.76
33.52	195.514	33.52	39.8585	33.52	17.9294	33.52	717.506
33.54	444.728	33.54	30.7226	33.54	13.861	33.54	0.37631
33.56	18.9449	33.56	34.9191	33.56	0	33.56	338.429
33.58	9.76557	33.58	27.2782	33.58	0	33.58	761.123
33.6	0	33.6	3.29727	33.6	0	33.6	881.642
33.62	291.617	33.62	26.5288	33.62	0	33.62	356.163
33.64	82.448	33.64	29.9529	33.64	1.93523	33.64	-62.1671
33.66	90.0821	33.66	32.2569	33.66	0	33.66	89.031
33.68	0	33.68	0	33.68	14.9117	33.68	791.207
33.7	71.8599	33.7	7.45494	33.7	27.5752	33.7	992.801
33.72	312.803	33.72	31.499	33.72	9.77654	33.72	590.81
33.74	787.05	33.74	8.22797	33.74	18.7106	33.74	6.09549
33.76	44.5996	33.76	34.0995	33.76	20.7324	33.76	394.195
33.78	18.852	33.78	62.3535	33.78	35.4244	33.78	422.312
33.8	0	33.8	60.7525	33.8	21.9517	33.8	378.081
33.82	0	33.82	84.849	33.82	7.29664	33.82	330.107
33.84	116.626	33.84	49.028	33.84	13.0744	33.84	564.1
33.86	0	33.86	47.397	33.86	18.2523	33.86	497.174
33.88	0	33.88	88.211	33.88	16.903	33.88	338.264
33.9	256.124	33.9	101.543	33.9	0	33.9	319.656
33.92	63.6955	33.92	123.209	33.92	0	33.92	57.4249
33.94	479.669	33.94	154.871	33.94	9.39126	33.94	519.828
33.96	0	33.96	155.707	33.96	30.4978	33.96	624.339
33.98	503.223	33.98	137.369	33.98	8.09706	33.98	417.992
34	469.104	34	133.205	34	0	34	-54.649
34.02	60.0863	34.02	115.714	34.02	2.38621	34.02	486.018
34.04	409.371	34.04	93.2083	34.04	1.7836	34.04	1056.8
34.06	600.358	34.06	84.0324	34.06	23.6062	34.06	738.793
34.08	274.647	34.08	92.3415	34.08	38.999	34.08	835.836
34.1	0	34.1	98.2356	34.1	16.592	34.1	643.791
34.12	0	34.12	54.0873	34.12	15.3377	34.12	593.097
34.14	355.825	34.14	25.6614	34.14	33.3136	34.14	247.005
34.16	146.821	34.16	56.473	34.16	8.98972	34.16	689.253
34.18	0	34.18	63.2897	34.18	0	34.18	952.027
34.2	0	34.2	17.3589	34.2	19.2925	34.2	717.699
34.22	203.02	34.22	33.9331	34.22	10.9867	34.22	435.364
34.24	0	34.24	54.1223	34.24	10.3536	34.24	-44.94
34.26	326.627	34.26	13.2166	34.26	24.4906	34.26	416.09
34.28	184.232	34.28	16.4408	34.28	30.2929	34.28	1113.68
34.3	0	34.3	23.3351	34.3	25.2128	34.3	1572.14
34.32	424.548	34.32	0	34.32	11.1279	34.32	1205.91
34.34	0	34.34	39.8863	34.34	5.37575	34.34	597.489
34.36	239.868	34.36	26.5532	34.36	0	34.36	4.64486
34.38	130.78	34.38	29.745	34.38	0	34.38	487.798
34.4	196.792	34.4	53.222	34.4	8.01021	34.4	864.615
34.42	71.1061	34.42	35.7639	34.42	11.2762	34.42	1123.93
34.44	387.121	34.44	42.1059	34.44	13.1574	34.44	325.301
34.46	369.736	34.46	89.1029	34.46	43.2737	34.46	933.598
34.48	0	34.48	54.1924	34.48	59.5202	34.48	1084.84
34.5	0	34.5	25.592	34.5	30.6044	34.5	993.246
34.52	75.9876	34.52	48.1341	34.52	23.0088	34.52	-15.6575
34.54	217.006	34.54	53.2313	34.54	13.2883	34.54	263.583
34.56	599.625	34.56	31.6684	34.56	23.0754	34.56	455.27
34.58	182.345	34.58	4.01564	34.58	5.72276	34.58	269.871
34.6	414.964	34.6	4.01539	34.6	10.8277	34.6	21.3741
34.62	0	34.62	20.4577	34.62	12.3054	34.62	708.878
34.64	0	34.64	57.3475	34.64	1.82316	34.64	791.307
34.66	754.626	34.66	53.2399	34.66	28.3111	34.66	387.666
34.68	28.9475	34.68	68.6498	34.68	22.5417	34.68	-89.7529
34.7	61.5687	34.7	111.702	34.7	14.9774	34.7	13.9561
34.72	252.59	34.72	96.3222	34.72	7.72578	34.72	390.678
34.74	151.911	34.74	140.417	34.74	28.4368	34.74	447.132
34.76	284.533	34.76	173.247	34.76	22.6655	34.76	470.511
34.78	0	34.78	204.987	34.78	25.2243	34.78	170.679
34.8	0	34.8	305.538	34.8	23.4832	34.8	257.547
34.82	649.196	34.82	385.42	34.82	3.56727	34.82	54.5201
34.84	390.117	34.84	622.223	34.84	0.31648	34.84	69.4328
34.86	89.4368	34.86	905.371	34.86	3.63331	34.86	-10.1909
34.88	0	34.88	1105.34	34.88	2.89778	34.88	-20.9538
34.9	0	34.9	1272.62	34.9	17.0749	34.9	113.053
34.92	104.095	34.92	1353.69	34.92	17.8821	34.92	232.023
34.94	478.413	34.94	1345.77	34.94	6.28444	34.94	355.338
34.96	0	34.96	1195.04	34.96	1.28441	34.96	351.978
34.98	60.3479	34.98	1006.5	34.98	0	34.98	245.414
35	243.064	35	826.607	35	13.9272	35	136.476
35.02	325.679	35.02	743.98	35.02	21.3625	35.02	118
35.04	99.994	35.04	495.864	35.04	3.14046	35.04	359.467
35.06	0	35.06	310.687	35.06	17.326	35.06	386.387
35.08	0	35.08	249.625	35.08	23.1817	35.08	506.802
35.1	222.932	35.1	114.759	35.1	18.1974	35.1	740.386
35.12	138.943	35.12	103.687	35.12	9.08832	35.12	633.727
35.14	313.252	35.14	53.2935	35.14	17.4543	35.14	341.677
35.16	162.561	35.16	35.8996	35.16	18.3054	35.16	472.499
35.18	11.8683	35.18	29.5459	35.18	6.68157	35.18	596.907
35.2	619.475	35.2	57.3621	35.2	11.7204	35.2	279.588
35.22	0	35.22	65.481	35.22	23.4167	35.22	300.614
35.24	209.783	35.24	59.6924	35.24	23.4507	35.24	562.556
35.26	350.686	35.26	32.4164	35.26	10.9898	35.26	889.655
35.28	0	35.28	101.42	35.28	0	35.28	650.284
35.3	0	35.3	74.2446	35.3	18.5607	35.3	997.623
35.32	0	35.32	6.90134	35.32	4.42505	35.32	867.387
35.34	0	35.34	35.9456	35.34	0	35.34	1627.13
35.36	55.5762	35.36	17.375	35.36	0	35.36	1667.37
35.38	0	35.38	29.5069	35.38	4.53359	35.38	1965.72
35.4	0	35.4	61.4214	35.4	1.21576	35.4	1297.44
35.42	236.752	35.42	58.5935	35.42	9.58302	35.42	1175.85
35.44	594.341	35.44	22.6406	35.44	20.4378	35.44	1404.3
35.46	210.328	35.46	4.05285	35.46	27.1903	35.46	1898.03
35.48	417.913	35.48	20.1927	35.48	13.0477	35.48	1623.19
35.5	350.596	35.5	45.2925	35.5	2.26529	35.5	1301.21
35.52	141.478	35.52	13.3625	35.52	0	35.52	1413.53
35.54	132.458	35.54	4.06256	35.54	4.82309	35.54	2091.13
35.56	198.435	35.56	8.09019	35.56	3.96584	35.56	2928.28
35.58	0	35.58	13.3754	35.58	35.5387	35.58	3302.13
35.6	0	35.6	12.1157	35.6	62.589	35.6	3541.22
35.62	496.256	35.62	34.7611	35.62	18.2544	35.62	3339.86
35.64	3.82583	35.64	40.0566	35.64	21.6724	35.64	3379.51
35.66	311.393	35.66	26.7271	35.66	10.9029	35.66	3222.02
35.68	285.658	35.68	13.4003	35.68	9.10852	35.68	3364.06
35.7	0	35.7	8.0985	35.7	22.7041	35.7	3808.48
35.72	392.582	35.72	25.4443	35.72	4.22979	35.72	4377.69
35.74	683.441	35.74	28.0527	35.74	13.523	35.74	4947.91
35.76	191.097	35.76	0	35.76	5.22622	35.76	4625.8
35.78	156.95	35.78	8.10484	35.78	0	35.78	4527.47
35.8	1164.6	35.8	21.441	35.8	1.89778	35.8	4568.68
35.82	997.15	35.82	30.7723	35.82	12.7286	35.82	4659.46
35.84	571.396	35.84	26.7762	35.84	36.8144	35.84	4302.64
35.86	637.34	35.86	13.4502	35.86	71.1278	35.86	4572.02
35.88	1303.18	35.88	24.0993	35.88	82.9087	35.88	5519.04
35.9	1435.82	35.9	54.8134	35.9	70.6546	35.9	5801.3
35.92	1193.36	35.92	17.4602	35.92	56.0555	35.92	5660.75
35.94	1217.59	35.94	9.48459	35.94	71.7064	35.94	5407.38
35.96	1850.12	35.96	0	35.96	27.1749	35.96	5108.32
35.98	1607.75	35.98	25.4461	35.98	37.9958	35.98	4824.02
36	656.971	36	44.1458	36	44.8893	36	4884.52
36.02	981.193	36.02	52.1131	36.02	40.5102	36.02	5275
36.04	447.011	36.04	74.8005	36.04	53.2986	36.04	5195.06
36.06	654.627	36.06	76.203	36.06	46.4621	36.06	4661.8
36.08	753.84	36.08	69.4256	36.08	55.823	36.08	3517.14
36.1	0	36.1	113.401	36.1	52.4164	36.1	3254.86
36.12	227.256	36.12	130.981	36.12	51.0098	36.12	3378.35
36.14	359.76	36.14	84.1816	36.14	38.2607	36.14	3477.08
36.16	225.66	36.16	72.2821	36.16	45.199	36.16	3398.23
36.18	216.457	36.18	44.1927	36.18	23.6923	36.18	2688.43
36.2	532.351	36.2	64.0185	36.2	0.15065	36.2	2526.3
36.22	739.842	36.22	114.832	36.22	17.2414	36.22	2474.13
36.24	147.429	36.24	132.13	36.24	41.5097	36.24	2181.52
36.26	0	36.26	119.219	36.26	9.99288	36.26	1923.25
36.28	0	36.28	44.2223	36.28	21.4661	36.28	2580.72
36.3	169.97	36.3	40.2734	36.3	1.71919	36.3	2767.71
36.32	285.744	36.32	26.9497	36.32	22.9348	36.32	2005.67
36.34	226.614	36.34	45.221	36.34	14.6378	36.34	1761.78
36.36	175.78	36.36	87.2274	36.36	13.6233	36.36	1216.94
36.38	0	36.38	34.8663	36.38	25.4713	36.38	971.156
36.4	357.401	36.4	40.3154	36.4	30.3542	36.4	740.144
36.42	264.957	36.42	42.757	36.42	32.5195	36.42	806.293
36.44	0	36.44	55.1836	36.44	6.48977	36.44	398.66
36.46	313.256	36.46	9.73783	36.46	3.03248	36.46	1283.46
36.48	28.9997	36.48	14.5621	36.48	4.14513	36.48	1693.04
36.5	278.14	36.5	51.2964	36.5	0	36.5	1258.34
36.52	0	36.52	0.36829	36.52	0	36.52	924.635
36.54	0	36.54	0	36.54	12.5902	36.54	832.836
36.56	0	36.56	0	36.56	0	36.56	934.36
36.58	0	36.58	29.4267	36.58	0	36.58	824.474
36.6	457.18	36.6	49.8162	36.6	0.85699	36.6	1135.59
36.62	247.896	36.62	46.6808	36.62	0.89161	36.62	1287.69
36.64	155.407	36.64	60.8353	36.64	0.92613	36.64	873.619
36.66	0	36.66	27.8425	36.66	0	36.66	998.596
36.68	445.218	36.68	72.6146	36.68	0	36.68	882.865
36.7	186.017	36.7	28.7168	36.7	0	36.7	833.928
36.72	185.111	36.72	10.584	36.72	11.7983	36.72	218.449
36.74	192.501	36.74	53.8037	36.74	20.1623	36.74	317.949
36.76	0	36.76	32.6709	36.76	23.7338	36.76	356.825
36.78	382.368	36.78	20.0031	36.78	10.6426	36.78	-33.147
36.8	356.445	36.8	61.6329	36.8	0	36.8	446.536
36.82	630.517	36.82	63.2776	36.82	8.41245	36.82	720.062
36.84	379.585	36.84	40.5174	36.84	19.0884	36.84	529.784
36.86	720.348	36.86	27.1946	36.86	3.68932	36.86	-91.4756
36.88	486.006	36.88	21.6543	36.88	7.27758	36.88	-58.4672
36.9	0	36.9	31.1016	36.9	0	36.9	189.734
36.92	0	36.92	46.6588	36.92	0	36.92	325.68
36.94	783.152	36.94	61.141	36.94	2.61159	36.94	355.435
36.96	648.892	36.96	27.7532	36.96	0	36.96	108.271
36.98	0	36.98	57.3003	36.98	8.64194	36.98	59.2887
37	0	37	14.4075	37	17.0094	37	-58.5359
37.02	37.6799	37.02	63.3921	37.02	0	37.02	160.975
37.04	261.699	37.04	40.6117	37.04	9.92642	37.04	200.39
37.06	527.314	37.06	50.5162	37.06	17.086	37.06	213.812
37.08	493.023	37.08	66.8782	37.08	34.9903	37.08	329.73
37.1	0	37.1	0	37.1	37.3946	37.1	509.916
37.12	399.326	37.12	17.8472	37.12	36.2737	37.12	271.262
37.14	323.32	37.14	33.3041	37.14	30.2676	37.14	149.727
37.16	0	37.16	51.8934	37.16	48.2764	37.16	111.578
37.18	279.692	37.18	16.1077	37.18	16.115	37.18	386.949
37.2	0	37.2	56.107	37.2	5.44839	37.2	218.821
37.22	152.642	37.22	65.2811	37.22	0.63415	37.22	663.593
37.24	376.61	37.24	17.8878	37.24	18.5747	37.24	496.603
37.26	625.571	37.26	40.9868	37.26	13.8827	37.26	511.719
37.28	49.5274	37.28	90.2084	37.28	6.68541	37.28	-23.2548
37.3	515.078	37.3	55.8648	37.3	9.23547	37.3	342.753
37.32	0	37.32	17.9137	37.32	0	37.32	320.033
37.34	196.363	37.34	37.1174	37.34	8.03754	37.34	243.433
37.36	345.296	37.36	61.5712	37.36	6.79205	37.36	-96.6441
37.38	285.824	37.38	19.9373	37.38	28.1864	37.38	110.047
37.4	393.147	37.4	54.1058	37.4	38.0505	37.4	335.17
37.42	0	37.42	29.2918	37.42	0	37.42	330.687
37.44	107.574	37.44	0	37.44	0	37.44	96.5982
37.46	0	37.46	14.131	37.46	0	37.46	-33.096
37.48	0	37.48	0.80666	37.48	0	37.48	-13.9369
37.5	0	37.5	0	37.5	0	37.5	-22.6491
37.52	0	37.52	31.3652	37.52	15.3285	37.52	369.704
37.54	227.039	37.54	82.7156	37.54	27.3437	37.54	591.428
37.56	0	37.56	37.0234	37.56	22.6986	37.56	429.179
37.58	441.483	37.58	21.7986	37.58	8.39587	37.58	13.0354
37.6	0	37.6	35.1361	37.6	4.7579	37.6	-22.858
37.62	0	37.62	48.4711	37.62	8.4547	37.62	0
37.64	4.75545	37.64	42.7884	37.64	9.46877	37.64	0
37.66	211.901	37.66	16.0781	37.66	27.5051	37.66	-34.133
37.68	319.042	37.68	37.0827	37.68	27.5312	37.68	136.532
37.7	692.876	37.7	18.0171	37.7	22.9071	37.7	138.913
37.72	625.105	37.72	21.8139	37.72	10.9152	37.72	332.716
37.74	0	37.74	19.9856	37.74	15.5856	37.74	340.075
37.76	347.747	37.76	6.51715	37.76	18.3533	37.76	401.997
37.78	0	37.78	40.9136	37.78	3.59817	37.78	269.509
37.8	328.666	37.8	42.7223	37.8	23.0503	37.8	210.605
37.82	0	37.82	63.8109	37.82	24.9322	37.82	145.934
37.84	267.963	37.84	29.5944	37.84	51.8114	37.84	51.6547
37.86	383.354	37.86	10.2627	37.86	37.0027	37.86	-22.7403
37.88	57.1392	37.88	50.5034	37.88	54.1814	37.88	265.394
37.9	64.3192	37.9	31.3864	37.9	36.1347	37.9	591.593
37.92	0	37.92	20.0842	37.92	29.2378	37.92	524.288
37.94	0	37.94	2.6919	37.94	25.0106	37.94	-9.28579
37.96	10.6277	37.96	31.3944	37.96	68.1132	37.96	221.485
37.98	0	37.98	27.6367	37.98	72.4155	37.98	692.178
38	349.741	38	36.8614	38	63.8475	38	746.435
38.02	240.19	38.02	69.7109	38.02	129.374	38.02	209.408
38.04	622.234	38.04	20.1427	38.04	115.886	38.04	156.444
38.06	320.973	38.06	2.65935	38.06	132.569	38.06	579.028
38.08	461.406	38.08	23.9083	38.08	158.425	38.08	755.008
38.1	401.835	38.1	12.2346	38.1	213.018	38.1	291.095
38.12	0	38.12	38.8956	38.12	284.271	38.12	410.107
38.14	0	38.14	46.854	38.14	358.456	38.14	544.113
38.16	597.993	38.16	29.2922	38.16	435.898	38.16	438.383
38.18	0	38.18	43.1352	38.18	569.895	38.18	479.238
38.2	487.008	38.2	8.47793	38.2	650.149	38.2	1073.23
38.22	519.108	38.22	25.538	38.22	675.066	38.22	1399.58
38.24	0	38.24	48.4729	38.24	606.077	38.24	1073.07
38.26	0	38.26	50.6275	38.26	459.905	38.26	758.5
38.28	290.18	38.28	35.1319	38.28	378.996	38.28	425.875
38.3	0	38.3	48.4636	38.3	438.043	38.3	266.096
38.32	229.139	38.32	39.4876	38.32	314.603	38.32	652.978
38.34	77.8116	38.34	13.6964	38.34	222.931	38.34	907.014
38.36	9.87977	38.36	52.845	38.36	228.308	38.36	1072.97
38.38	0	38.38	15.8658	38.38	150.279	38.38	1248.01
38.4	48.8029	38.4	41.0289	38.4	110.903	38.4	1355.93
38.42	0	38.42	31.3992	38.42	91.1722	38.42	700.02
38.44	496.109	38.44	38.8018	38.44	87.4982	38.44	670.272
38.46	111.455	38.46	50.6642	38.46	38.2315	38.46	927.718
38.48	60.0971	38.48	31.3913	38.48	31.3145	38.48	895.139
38.5	217.035	38.5	27.6957	38.5	59.4523	38.5	96.0972
38.52	0	38.52	18.0523	38.52	53.3898	38.52	414.088
38.54	0	38.54	18.0486	38.54	44.3947	38.54	963.901
38.56	0	38.56	18.0448	38.56	33.5893	38.56	1118.38
38.58	94.9457	38.58	40.1356	38.58	58.8561	38.58	755.653
38.6	60.1632	38.6	75.9562	38.6	41.9303	38.6	321.275
38.62	550.477	38.62	10.6765	38.62	60.5017	38.62	266.852
38.64	0	38.64	0	38.64	7.32287	38.64	574.842
38.66	0	38.66	0	38.66	0	38.66	1195.7
38.68	0	38.68	0	38.68	7.98212	38.68	1136.4
38.7	178.192	38.7	26.6726	38.7	20.1827	38.7	1263.01
38.72	0	38.72	70.0165	38.72	17.958	38.72	1162.47
38.74	0	38.74	27.6702	38.74	23.0432	38.74	1143.58
38.76	523.963	38.76	21.6486	38.76	49.0881	38.76	425.862
38.78	364.246	38.78	34.9718	38.78	30.2078	38.78	532.628
38.8	337.825	38.8	37.3397	38.8	14.1399	38.8	388.159
38.82	436.401	38.82	28.9174	38.82	9.12422	38.82	1001.05
38.84	276.673	38.84	47.0223	38.84	0	38.84	961.326
38.86	166.842	38.86	28.8869	38.86	7.49983	38.86	1060.84
38.88	0	38.88	39.7414	38.88	0	38.88	860.851
38.9	197.368	38.9	0	38.9	12.5097	38.9	1316.54
38.92	487.527	38.92	0.962	38.92	30.3281	38.92	1276.03
38.94	36.0814	38.94	0	38.94	11.9888	38.94	1667.47
38.96	884.633	38.96	25.1717	38.96	9.78689	38.96	1977.99
38.98	241.581	38.98	37.315	38.98	5.88977	38.98	1992.79
39	381.726	39	25.1406	39	7.60248	39	1233.77
39.02	0	39.02	33.686	39.02	0	39.02	1175.25
39.04	512.206	39.04	0.92113	39.04	18.6574	39.04	1432.4
39.06	794.041	39.06	5.65859	39.06	30.4396	39.06	2069.11
39.08	484.273	39.08	33.6833	39.08	16.4642	39.08	1515.34
39.1	832.802	39.1	8.12042	39.1	19.9361	39.1	1223.02
39.12	0	39.12	17.8323	39.12	0	39.12	1190.19
39.14	946.45	39.14	17.8215	39.14	0	39.14	1982.15
39.16	928.37	39.16	25.013	39.16	40.6008	39.16	2021.73
39.18	1368.49	39.18	37.2694	39.18	5.96461	39.18	2202.26
39.2	1508.7	39.2	17.788	39.2	9.92326	39.2	2376.63
39.22	1840.51	39.22	28.554	39.22	12.5418	39.22	3141.47
39.24	1255.72	39.24	43.4074	39.24	30.5726	39.24	3288.23
39.26	1895.93	39.26	0	39.26	20.8759	39.26	2795.92
39.28	2411.03	39.28	0	39.28	47.664	39.28	2265.05
39.3	2501.23	39.3	23.9015	39.3	49.4619	39.3	3112.74
39.32	3249.73	39.32	11.5392	39.32	32.8073	39.32	3340.45
39.34	2481.52	39.34	31.0368	39.34	24.8575	39.34	3749.61
39.36	1621.71	39.36	34.5968	39.36	41.5276	39.36	3707.79
39.38	1928.5	39.38	26.5041	39.38	51.6801	39.38	3657.89
39.4	1443.69	39.4	0	39.4	39.0149	39.4	3055.57
39.42	1875.47	39.42	0	39.42	22.7022	39.42	3121.83
39.44	1032.35	39.44	0	39.44	28.8743	39.44	3316.19
39.46	1005.83	39.46	24.7397	39.46	33.2088	39.46	3527.74
39.48	995.91	39.48	44.2814	39.48	49.8782	39.48	3926.91
39.5	602.785	39.5	40.718	39.5	73.0275	39.5	4263.2
39.52	17.857	39.52	30.9195	39.52	88.7942	39.52	3974.69
39.54	274.727	39.54	27.3635	39.54	43.4184	39.54	3649.57
39.56	756.495	39.56	14.0198	39.56	32.9399	39.56	3213
39.58	0	39.58	0	39.58	22.7388	39.58	3325.03
39.6	186.723	39.6	0	39.6	24.6276	39.6	3328.92
39.62	243.584	39.62	13.9857	39.62	12.2664	39.62	3658.51
39.64	0	39.64	11.2292	39.64	16.565	39.64	3870.02
39.66	0	39.66	30.8226	39.66	35.3761	39.66	3506.81
39.68	380.555	39.68	30.8085	39.68	51.8096	39.68	2524.05
39.7	37.4079	39.7	27.2743	39.7	45.6255	39.7	1993.17
39.72	177.459	39.72	31.515	39.72	43.4939	39.72	2258.51
39.74	17.6077	39.74	67.2532	39.74	35.1672	39.74	2853.87
39.76	66.0547	39.76	36.3563	39.76	24.7079	39.76	2178.24
39.78	64.4999	39.78	0	39.78	10.1835	39.78	1538.8
39.8	79.6433	39.8	31.4074	39.8	10.3741	39.8	1299.83
39.82	286.385	39.82	74.2104	39.82	18.3571	39.82	1838.97
39.84	168.125	39.84	66.5383	39.84	0.08009	39.84	2122.84
39.86	0	39.86	20.8413	39.86	30.968	39.86	1671.97
39.88	0	39.88	27.1742	39.88	14.4634	39.88	1444.43
39.9	0	39.9	34.7596	39.9	14.3237	39.9	1741.64
39.92	3.56727	39.92	70.0299	39.92	0	39.92	1924.05
39.94	18.6989	39.94	20.1753	39.94	10.3666	39.94	934.1
39.96	0	39.96	0	39.96	29.0293	39.96	709.406
39.98	823.858	39.98	14.3509	39.98	22.7044	39.98	1178.51
40	0	40	36.9663	40	4.03953	40	1352.39
40.02	295.711	40.02	17.2291	40.02	10.3621	40.02	1229.14
40.04	760.835	40.04	34.5445	40.04	31.1521	40.04	1056.3
40.06	225.858	40.06	59.6273	40.06	28.9821	40.06	1422.99
40.08	0	40.08	0	40.08	0	40.08	1496.82
40.1	131.1	40.1	0.8731	40.1	0	40.1	1368.31
40.12	62.8197	40.12	33.941	40.12	12.402	40.12	645.308
40.14	427.938	40.14	36.909	40.14	18.6844	40.14	242.833
40.16	251.355	40.16	24.0195	40.16	29.0518	40.16	663.269
40.18	649.771	40.18	36.8925	40.18	6.17171	40.18	832.856
40.2	0	40.2	13.6581	40.2	14.5091	40.2	838.215
40.22	0	40.22	0.31367	40.22	10.3415	40.22	156.933
40.24	0	40.24	4.13434	40.24	0	40.24	611.672
40.26	368.426	40.26	40.2926	40.26	31.1987	40.26	822.604
40.28	808.438	40.28	37.2283	40.28	12.4411	40.28	1035.93
40.3	731.849	40.3	43.3342	40.3	20.746	40.3	872.584
40.32	738.659	40.32	10.5201	40.32	33.3483	40.32	1040.54
40.34	0	40.34	30.3311	40.34	2.00073	40.34	497.724
40.36	610.478	40.36	20.0771	40.36	18.7256	40.36	650.738
40.38	1100.49	40.38	0	40.38	8.33555	40.38	730.975
40.4	907.295	40.4	27.177	40.4	0	40.4	761.291
40.42	255.702	40.42	43.3308	40.42	8.35295	40.42	303.256
40.44	387.409	40.44	6.99725	40.44	0	40.44	238.898
40.46	0	40.46	20.3138	40.46	10.4304	40.46	242.615
40.48	92.5226	40.48	20.0579	40.48	2.10296	40.48	713.005
40.5	715.929	40.5	0	40.5	0	40.5	1209.1
40.52	0	40.52	10.3164	40.52	0	40.52	1277.41
40.54	371.141	40.54	20.0484	40.54	0	40.54	664.208
40.56	0	40.56	3.70043	40.56	10.4659	40.56	207.736
40.58	0	40.58	36.7526	40.58	10.3137	40.58	-133.554
40.6	0	40.6	20.1974	40.6	21.0239	40.6	181.496
40.62	298.064	40.62	30.1449	40.62	4.01672	40.62	545.266
40.64	471.469	40.64	26.7675	40.64	29.1996	40.64	496.768
40.66	36.5754	40.66	6.7027	40.66	23.1025	40.66	311.59
40.68	276.582	40.68	0	40.68	2.17795	40.68	169.897
40.7	474.988	40.7	20.1186	40.7	6.02847	40.7	157.477
40.72	523.395	40.72	26.7343	40.72	29.4465	40.72	-39.3693
40.74	0	40.74	23.4376	40.74	8.27717	40.74	-90.5066
40.76	420.209	40.76	36.7061	40.76	26.9679	40.76	362.026
40.78	585.317	40.78	16.7172	40.78	35.8061	40.78	512.871
40.8	542.025	40.8	26.7186	40.8	2.22688	40.8	362.026
40.82	373.834	40.82	66.6976	40.82	0	40.82	-166.2
40.84	0	40.84	90.0243	40.84	0	40.84	241.146
40.86	0	40.86	56.6986	40.86	0	40.86	580.724
40.88	0	40.88	19.9857	40.88	10.2931	40.88	1013.05
40.9	175.775	40.9	46.5854	40.9	31.2791	40.9	778.663
40.92	315.887	40.92	93.3254	40.92	29.6002	40.92	392.652
40.94	239.3	40.94	79.988	40.94	6.28639	40.94	23.7578
40.96	0	40.96	86.5034	40.96	10.6276	40.96	251.051
40.98	436.129	40.98	126.696	40.98	6.29636	40.98	774.407
41	159.544	41	93.3022	41	20.6152	41	689.333
41.02	0	41.02	103.053	41.02	36.0215	41.02	358.961
41.04	0	41.04	130.307	41.04	2.32794	41.04	92.4311
41.06	0	41.06	36.4934	41.06	3.9369	41.06	569.97
41.08	0	41.08	56.57	41.08	21.3934	41.08	519.713
41.1	0	41.1	59.8469	41.1	0	41.1	226.923
41.12	141.661	41.12	63.3266	41.12	6.32407	41.12	253.125
41.14	56.7849	41.14	39.9365	41.14	6.75323	41.14	383.377
41.16	0	41.16	33.1441	41.16	0	41.16	359.306
41.18	36.9364	41.18	46.467	41.18	16.6417	41.18	275.665
41.2	427.064	41.2	43.4626	41.2	25.431	41.2	733.89
41.22	450.494	41.22	0	41.22	12.7103	41.22	583.765
41.24	0	41.24	0	41.24	16.6472	41.24	144.395
41.26	97.3573	41.26	12.6211	41.26	23.5042	41.26	233.577
41.28	129.091	41.28	63.6628	41.28	6.35866	41.28	821.288
41.3	0	41.3	3.16231	41.3	14.6957	41.3	1405.38
41.32	275.965	41.32	9.64207	41.32	17.1703	41.32	878.26
41.34	191.104	41.34	16.8596	41.34	10.2774	41.34	577.426
41.36	131.246	41.36	0	41.36	29.4271	41.36	610.907
41.38	554.689	41.38	66.578	41.38	29.4343	41.38	754.166
41.4	0	41.4	50.0139	41.4	25.5516	41.4	217.618
41.42	101.581	41.42	36.25	41.42	18.6089	41.42	111.518
41.44	0	41.44	53.244	41.44	31.9712	41.44	276.995
41.46	90.0809	41.46	43.1282	41.46	6.98611	41.46	195.526
41.48	146.934	41.48	33.4852	41.48	0	41.48	-48.8815
41.5	128.69	41.5	3.12251	41.5	0	41.5	0
41.52	560.447	41.52	9.5301	41.52	4.48606	41.52	0
41.54	125.607	41.54	29.783	41.54	8.34863	41.54	0
41.56	124.069	41.56	45.7711	41.56	19.2437	41.56	-81.8033
41.58	189.234	41.58	74.0896	41.58	10.9214	41.58	250.937
41.6	29.301	41.6	9.49335	41.6	8.35409	41.6	700.772
41.62	569.47	41.62	17.0324	41.62	23.1068	41.62	981.497
41.64	184.642	41.64	0	41.64	31.4471	41.64	783.422
41.66	0	41.66	13.2664	41.66	24.4924	41.66	518.804
41.68	239.894	41.68	9.45881	41.68	0	41.68	369.921
41.7	255.074	41.7	23.4365	41.7	19.3157	41.7	582.469
41.72	53.5564	41.72	6.27709	41.72	16.7036	41.72	703.916
41.74	68.6417	41.74	22.7704	41.74	31.4716	41.74	398.859
41.76	300.53	41.76	39.9541	41.76	41.7096	41.76	73.6007
41.78	132.321	41.78	26.6255	41.78	45.1077	41.78	49.5429
41.8	0	41.8	22.7523	41.8	9.1433	41.8	106.208
41.82	596.011	41.82	55.7068	41.82	0.05144	41.82	447.091
41.84	677.811	41.84	71.3067	41.84	12.9446	41.84	391.1
41.86	568.014	41.86	0	41.86	16.7253	41.86	731.502
41.88	0	41.88	26.6574	41.88	20.2161	41.88	651.394
41.9	0	41.9	16.4632	41.9	0	41.9	557.928
41.92	21.8412	41.92	13.3393	41.92	32.3452	41.92	-118.701
41.94	495.357	41.94	15.6307	41.94	11.1111	41.94	55.7652
41.96	110.575	41.96	53.355	41.96	15.8945	41.96	1101.01
41.98	325.698	41.98	36.9146	41.98	49.0629	41.98	1396.17
42	415.923	42	22.7069	42	31.5464	42	726.171
42.02	472.752	42.02	36.9422	42.02	34.2924	42.02	10.5391
42.04	579.684	42.04	13.3927	42.04	17.6409	42.04	833.608
42.06	78.2204	42.06	12.466	42.06	10.2795	42.06	954.259
42.08	151.76	42.08	40.0797	42.08	20.4332	42.08	423.806
42.1	333.603	42.1	29.8462	42.1	0	42.1	-160.425
42.12	0	42.12	36.028	42.12	11.213	42.12	285.7
42.14	830.701	42.14	50.3627	42.14	12.1317	42.14	724.53
42.16	120.955	42.16	36.0277	42.16	28.8555	42.16	1125.49
42.18	102.813	42.18	44.243	42.18	0	42.18	779.042
42.2	151.375	42.2	9.35862	42.2	3.79058	42.2	434.454
42.22	416.641	42.22	36.0271	42.22	26.0994	42.22	302.235
42.24	623.511	42.24	47.3809	42.24	13.1158	42.24	563.789
42.26	488.785	42.26	13.5201	42.26	11.2947	42.26	476.952
42.28	412.363	42.28	3.25453	42.28	13.9437	42.28	188.226
42.3	685.945	42.3	12.4144	42.3	41.0002	42.3	174.187
42.32	0	42.32	46.3195	42.32	16.0167	42.32	194.893
42.34	558.122	42.34	50.535	42.34	0	42.34	139.039
42.36	723.317	42.36	32.9984	42.36	4.83733	42.36	-17.0267
42.38	505.316	42.38	34.207	42.38	10.2914	42.38	52.5694
42.4	878.919	42.4	9.37606	42.4	26.2306	42.4	542.415
42.42	1085.83	42.42	26.9704	42.42	7.76976	42.42	567.087
42.44	301.139	42.44	13.6552	42.44	0	42.44	867.792
42.46	483.056	42.46	6.37023	42.46	26.2757	42.46	478.2
42.48	306.677	42.48	19.7131	42.48	13.225	42.48	644.58
42.5	905.303	42.5	30.0464	42.5	15.0317	42.5	887.474
42.52	537.234	42.52	33.065	42.52	12.6036	42.52	1178.31
42.54	527.569	42.54	31.409	42.54	0	42.54	534.514
42.56	817.909	42.56	5.06583	42.56	18.0173	42.56	490.5
42.58	158.153	42.58	47.798	42.58	4.93918	42.58	592.67
42.6	256.802	42.6	13.798	42.6	3.16611	42.6	670.057
42.62	313.855	42.62	15.3984	42.62	0	42.62	423.4
42.64	112.513	42.64	47.8817	42.64	0	42.64	457.368
42.66	319.476	42.66	16.8328	42.66	6.75207	42.66	66.3443
42.68	701.442	42.68	10.9093	42.68	13.3191	42.68	-88.829
42.7	141.813	42.7	0	42.7	11.5612	42.7	187.294
42.72	98.789	42.72	13.9233	42.72	6.77326	42.72	445.326
42.74	180.869	42.74	3.56841	42.74	13.3479	42.74	381.667
42.76	104.553	42.76	12.4413	42.76	11.5975	42.76	297.451
42.78	528.241	42.78	37.7072	42.78	5.03469	42.78	155.35
42.8	518.534	42.8	31.6733	42.8	17.3269	42.8	589.774
42.82	167.231	42.82	77.7624	42.82	56.3791	42.82	549.946
42.84	0	42.84	51.1243	42.84	31.8138	42.84	362.997
42.86	123.038	42.86	24.4866	42.86	33.1686	42.86	174.116
42.88	205.047	42.88	6.62676	42.88	11.6734	42.88	500.14
42.9	262.061	42.9	14.1323	42.9	5.0932	42.9	1030.19
42.92	85.7783	42.92	18.3282	42.92	3.36553	42.92	1205.62
42.94	267.9	42.94	58.7795	42.94	0	42.94	1220.3
42.96	0	42.96	11.3037	42.96	0.25277	42.96	544.708
42.98	323.655	42.98	7.89575	42.98	10.0102	42.98	86.1933
43	355.689	43	73.3957	43	0.26009	43	11.5106
43.02	0	43.02	75.1685	43.02	8.32004	43.02	357.827
43.04	0	43.04	43.8767	43.04	0	43.04	664.635
43.06	326.914	43.06	52.5553	43.06	28.455	43.06	812.318
43.08	175.663	43.08	72.3993	43.08	23.5625	43.08	870.375
43.1	332.817	43.1	36.3687	43.1	21.64	43.1	594.781
43.12	0	43.12	71.6659	43.12	0	43.12	119.135
43.14	0	43.14	101.059	43.14	5.40014	43.14	126.887
43.16	104.099	43.16	23.0816	43.16	31.7502	43.16	697.996
43.18	0	43.18	44.05	43.18	13.7253	43.18	954.871
43.2	309.939	43.2	32.6614	43.2	38.433	43.2	495.405
43.22	75.4149	43.22	5.01561	43.22	5.25311	43.22	227.035
43.24	0	43.24	48.9277	43.24	10.3308	43.24	308.123
43.26	0	43.26	26.0103	43.26	21.8435	43.26	391.019
43.28	238.364	43.28	51.8482	43.28	0	43.28	379.943
43.3	545.554	43.3	25.219	43.3	6.97388	43.3	292.463
43.32	194.347	43.32	12.7202	43.32	11.9616	43.32	120.275
43.34	76.4443	43.34	38.6269	43.34	1.96691	43.34	96.492
43.36	0	43.36	28.9014	43.36	0	43.36	231.538
43.38	0	43.38	56.9363	43.38	0	43.38	395.638
43.4	322.856	43.4	9.97667	43.4	17.0179	43.4	422.555
43.42	0	43.42	31.0574	43.42	0	43.42	364.42
43.44	0	43.44	33.8886	43.44	0	43.44	60.8448
43.46	52.5988	43.46	38.8677	43.46	0	43.46	-5.89063
43.48	0	43.48	15.0297	43.48	22.1273	43.48	429.137
43.5	425.244	43.5	10.0871	43.5	0	43.5	451.359
43.52	0	43.52	33.9974	43.52	0.36596	43.52	441.111
43.54	47.9016	43.54	47.3606	43.54	15.3941	43.54	364.083
43.56	0	43.56	49.6418	43.56	22.0973	43.56	736.346
43.58	0	43.58	17.9858	43.58	20.4706	43.58	803.569
43.6	327.812	43.6	23.5403	43.6	10.5189	43.6	550.278
43.62	0	43.62	50.2328	43.62	3.6498	43.62	354.457
43.64	0	43.64	57.6681	43.64	27.2207	43.64	203.126
43.66	0	43.66	2.04635	43.66	13.8167	43.66	131.067
43.68	289.804	43.68	0	43.68	8.9678	43.68	174.361
43.7	38.6589	43.7	10.3391	43.7	0	43.7	254.851
43.72	0	43.72	37.0337	43.72	17.0801	43.72	376.762
43.74	0	43.74	58.2736	43.74	22.4739	43.74	581.203
43.76	93.6427	43.76	66.4765	43.76	0	43.76	587.792
43.78	0	43.78	82.0474	43.78	13.8841	43.78	543.448
43.8	0	43.8	26.5261	43.8	15.4981	43.8	434.977
43.82	0	43.82	47.5978	43.82	15.8497	43.82	595.943
43.84	239.128	43.84	10.54	43.84	0	43.84	216.816
43.86	0	43.86	31.84	43.86	15.8981	43.86	112.213
43.88	195.187	43.88	31.8805	43.88	0	43.88	-121.875
43.9	2.37123	43.9	29.234	43.9	0	43.9	464.382
43.92	259.658	43.92	18.6303	43.92	2.47129	43.92	635.842
43.94	100.147	43.94	13.3171	43.94	0	43.94	352.38
43.96	249.039	43.96	0	43.96	27.5081	43.96	193.794
43.98	0	43.98	5.43181	43.98	10.8603	43.98	428.032
44	421.83	44	58.7998	44	0.4877	44	302.14
44.02	237.43	44.02	48.2106	44.02	14.0277	44.02	-76.8495
44.04	0	44.04	10.8594	44.04	17.1652	44.04	3.93027
44.06	0	44.06	32.2635	44.06	33.8379	44.06	12.7595
44.08	200.843	44.08	29.6656	44.08	45.8457	44.08	12.7815
44.1	499.753	44.1	34.8505	44.1	31.3186	44.1	-58.7901
44.12	98.6647	44.12	83.2657	44.12	0.52411	44.12	249.818
44.14	105.879	44.14	29.6238	44.14	12.5597	44.14	312.979
44.16	0	44.16	61.9973	44.16	7.32796	44.16	356.707
44.18	228.715	44.18	13.9662	44.18	9.51632	44.18	403.982
44.2	327.636	44.2	5.64783	44.2	0	44.2	654.763
44.22	0	44.22	61.9048	44.22	5.82588	44.22	586.824
44.24	75.4852	44.24	64.8697	44.24	4.3121	44.24	305.492
44.26	0	44.26	30.1274	44.26	0	44.26	700.844
44.28	0	44.28	14.2554	44.28	7.38991	44.28	783.787
44.3	205.576	44.3	0	44.3	12.6965	44.3	810.072
44.32	304.51	44.32	6.20487	44.32	8.92575	44.32	266.734
44.34	86.8468	44.34	6.25382	44.34	21.0651	44.34	115.81
44.36	202.385	44.36	8.87558	44.36	9.73213	44.36	263.503
44.38	434.726	44.38	17.1176	44.38	0	44.38	1091.77
44.4	683.669	44.4	6.40249	44.4	12.7866	44.4	1077.06
44.42	315.914	44.42	9.00763	44.42	8.96399	44.42	714.771
44.44	1164.86	44.44	14.733	44.44	24.1441	44.44	227.438
44.46	722.109	44.46	0.85875	44.46	29.5093	44.46	171.697
44.48	0	44.48	35.8122	44.48	21.1947	44.48	381.816
44.5	336.712	44.5	39.0485	44.5	14.3627	44.5	1373.49
44.52	235.666	44.52	9.23745	44.52	11.4184	44.52	1849.68
44.54	167.922	44.54	15.0417	44.54	3.63671	44.54	1113.04
44.56	225.28	44.56	0	44.56	28.1302	44.56	974.012
44.58	215.84	44.58	3.58847	44.58	18.8389	44.58	722.595
44.6	256.501	44.6	44.406	44.6	36.5102	44.6	1126.43
44.62	288.764	44.62	41.1487	44.62	22.7942	44.62	1175.5
44.64	171.129	44.64	68.6891	44.64	19.8908	44.64	1800.82
44.66	0	44.66	34.6048	44.66	6.16013	44.66	883.369
44.68	185.664	44.68	0	44.68	9.08212	44.68	833.269
44.7	359.634	44.7	4.69684	44.7	24.3093	44.7	930.524
44.72	0	44.72	8.76817	44.72	29.7666	44.72	951.346
44.74	349.278	44.74	69.0097	44.74	24.3391	44.74	422.224
44.76	114.952	44.76	35.0064	44.76	31.2468	44.76	289.861
44.78	355.528	44.78	0	44.78	26.9597	44.78	456.522
44.8	121.205	44.8	12.3654	44.8	3.42029	44.8	799.849
44.82	0	44.82	36.6252	44.82	0	44.82	1067
44.84	460.864	44.84	42.6702	44.84	33.9545	44.84	831.8
44.86	518.146	44.86	25.8303	44.86	6.33812	44.86	491.898
44.88	0	44.88	40.3681	44.88	6.35694	44.88	197.235
44.9	0	44.9	10.1561	44.9	9.20346	44.9	564.736
44.92	0	44.92	30.8117	44.92	21.6527	44.92	868.646
44.94	30.785	44.94	69.6675	44.94	14.7471	44.94	1028.58
44.96	396.373	44.96	43.0684	44.96	13.3642	44.96	265.281
44.98	412.062	44.98	16.4694	44.98	5.05404	44.98	428.984
45	111.053	45	0	45	0.93157	45	883.864
45.02	85.0442	45.02	13.9045	45.02	14.8268	45.02	2092.77
45.04	0	45.04	96.6709	45.04	10.6823	45.04	1718.45
45.06	116.331	45.06	72.4575	45.06	0	45.06	1273.23
45.08	165.325	45.08	54.4266	45.08	9.31879	45.08	1058.01
45.1	0	45.1	31.1209	45.1	21.8674	45.1	1545.15
45.12	0	45.12	67.9053	45.12	12.1837	45.12	1366.11
45.14	187.315	45.14	37.4348	45.14	0	45.14	987.041
45.16	111.314	45.16	48.4618	45.16	8.00947	45.16	1015.62
45.18	77.0129	45.18	43.814	45.18	17.7215	45.18	1061.86
45.2	76.0128	45.2	26.6012	45.2	27.6087	45.2	1574.74
45.22	0	45.22	43.9511	45.22	6.7086	45.22	1428.05
45.24	140.715	45.24	24.3584	45.24	8.08377	45.24	1197.08
45.26	506.317	45.26	35.4134	45.26	15.0867	45.26	995.684
45.28	0	45.28	42.4459	45.28	11.0798	45.28	794.772
45.3	12.7222	45.3	68.5735	45.3	0	45.3	616.682
45.32	253.326	45.32	40.2136	45.32	26.1643	45.32	794.299
45.34	394.03	45.34	53.0812	45.34	33.5182	45.34	2026.69
45.36	184.734	45.36	15.9414	45.36	0	45.36	2094.33
45.38	50.3388	45.38	51.3892	45.38	0	45.38	1841.03
45.4	57.7438	45.4	64.7744	45.4	2.55124	45.4	1419.15
45.42	0	45.42	62.1672	45.42	24.9311	45.42	1687.27
45.44	0	45.44	0.49253	45.44	26.7162	45.44	1597.76
45.46	0	45.46	27.2053	45.46	0	45.46	1598.26
45.48	370.366	45.48	58.4532	45.48	1.30219	45.48	1845.43
45.5	169.372	45.5	95.9885	45.5	16.6831	45.5	1837.82
45.52	0	45.52	58.3188	45.52	23.7417	45.52	1757.37
45.54	209.084	45.54	40.7241	45.54	21.1781	45.54	1736.43
45.56	0	45.56	58.4569	45.56	3.2548	45.56	1819.82
45.58	257.095	45.58	43.0547	45.58	0	45.58	2147.92
45.6	231.101	45.6	69.6975	45.6	12.949	45.6	2888.44
45.62	0	45.62	40.9077	45.62	2.71394	45.62	3256.53
45.64	195.811	45.64	58.7354	45.64	23.9042	45.64	3420.38
45.66	0	45.66	47.6455	45.66	18.8447	45.66	3253.74
45.68	0	45.68	96.6656	45.68	0	45.68	4184.24
45.7	26.1252	45.7	61.1482	45.7	29.7942	45.7	4424.7
45.72	933.429	45.72	58.8657	45.72	16.9431	45.72	4523.32
45.74	257.432	45.74	103.466	45.74	19.0197	45.74	3696.71
45.76	0	45.76	121.01	45.76	0	45.76	3378.63
45.78	113.837	45.78	203.708	45.78	4.09893	45.78	3256.27
45.8	0	45.8	179	45.8	34.959	45.8	3699.66
45.82	70.1403	45.82	230.2	45.82	42.9618	45.82	3678.27
45.84	0	45.84	263.752	45.84	13.7149	45.84	3554.93
45.86	259.84	45.86	261.651	45.86	49.2284	45.86	3752.08
45.88	0	45.88	278.488	45.88	46.8021	45.88	4093.56
45.9	0	45.9	434.645	45.9	37.5236	45.9	3714.56
45.92	281.835	45.92	507.754	45.92	58.6629	45.92	3754.61
45.94	255.831	45.94	605.898	45.94	20.89	45.94	4110.34
45.96	538.126	45.96	767.714	45.96	59.0923	45.96	4802.27
45.98	345.421	45.98	1420.2	45.98	110.04	45.98	4183.27
46	202.814	46	1733.51	46	64.8104	46	4123.31
46.02	118.406	46.02	2384.26	46.02	16.2261	46.02	4012.37
46.04	0	46.04	2415.85	46.04	62.5945	46.04	4733.83
46.06	116.387	46.06	2546.64	46.06	48.3783	46.06	4577.7
46.08	0	46.08	2367.42	46.08	82.9298	46.08	4623.46
46.1	0	46.1	2430.71	46.1	31.7691	46.1	4616.36
46.12	171.75	46.12	2083.76	46.12	35.2861	46.12	3926.38
46.14	29.0348	46.14	1971.26	46.14	93.8059	46.14	3154.03
46.16	3.01824	46.16	1911.41	46.16	52.1934	46.16	3045.01
46.18	502	46.18	1570.29	46.18	15.2587	46.18	3431.27
46.2	384.281	46.2	1466.78	46.2	9.29428	46.2	3198.92
46.22	91.6598	46.22	1274.15	46.22	22.3026	46.22	2738.49
46.24	265.637	46.24	917.376	46.24	50.1036	46.24	2589.47
46.26	106.213	46.26	663.097	46.26	0	46.26	2686.66
46.28	263.587	46.28	458.311	46.28	4.53398	46.28	2897.16
46.3	454.16	46.3	204.427	46.3	36.7433	46.3	2932.9
46.32	0	46.32	220.265	46.32	52.6453	46.32	2321.52
46.34	577.099	46.34	118.466	46.34	15.5825	46.34	1096.83
46.36	584.466	46.36	114.511	46.36	12.95	46.36	1107.85
46.38	0	46.38	85.9116	46.38	38.4103	46.38	2105.03
46.4	57.3945	46.4	61.9165	46.4	19.0782	46.4	2621.24
46.42	372.956	46.42	116.691	46.42	30.1764	46.42	1778.4
46.44	630.315	46.44	109.353	46.44	11.9223	46.44	1771.79
46.46	0	46.46	118.305	46.46	32.5009	46.46	1805.18
46.48	511.527	46.48	40.7988	46.48	24.2122	46.48	1434.27
46.5	393.78	46.5	54.1775	46.5	15.9213	46.5	1837.14
46.52	0	46.52	61.6934	46.52	7.63057	46.52	1887.68
46.54	875.079	46.54	44.8266	46.54	4.81505	46.54	1865.33
46.56	365.625	46.56	79.0346	46.56	31.6297	46.56	1177.76
46.58	597.969	46.58	75.2173	46.58	18.2696	46.58	1198.76
46.6	796.91	46.6	52.4698	46.6	25.5572	46.6	844.062
46.62	0	46.62	46.7521	46.62	23.44	46.62	1310.27
46.64	0	46.64	18.3141	46.64	10.043	46.64	1559.35
46.66	268.72	46.66	48.7984	46.66	16.2762	46.66	1411.77
46.68	0	46.68	31.7074	46.68	6.92212	46.68	955.144
46.7	0	46.7	60.3612	46.7	0	46.7	1089.46
46.72	0	46.72	29.8773	46.72	27.9145	46.72	1376.66
46.74	0	46.74	52.8132	46.74	39.3509	46.74	1591.95
46.76	163.351	46.76	49.1063	46.76	17.5501	46.76	1148.02
46.78	3.86873	46.78	33.7217	46.78	14.4619	46.78	503.698
46.8	77.7839	46.8	74.0318	46.8	0	46.8	408.952
46.82	276.696	46.82	41.5268	46.82	16.6411	46.82	766.642
46.84	0	46.84	49.349	46.84	9.38595	46.84	1202.48
46.86	557.912	46.86	28.276	46.86	9.42848	46.86	799.352
46.88	490.115	46.88	37.9727	46.88	8.44868	46.88	438.452
46.9	364.016	46.9	33.8492	46.9	1.18155	46.9	536.452
46.92	262.913	46.92	74.4306	46.92	1.22458	46.92	535.344
46.94	86.8071	46.94	47.2217	46.94	4.29528	46.94	390.527
46.96	768.998	46.96	89.7075	46.96	24.3011	46.96	734.436
46.98	301.286	46.98	59.4882	46.98	9.68714	46.98	1087.54
47	541.77	47	17.0161	47	9.73081	47	1270.11
47.02	990.651	47.02	41.9238	47.02	12.7496	47.02	898.75
47.04	922.929	47.04	51.7264	47.04	31.8561	47.04	647.847
47.06	321.803	47.06	36.6661	47.06	13.7952	47.06	113.125
47.08	770.674	47.08	11.8282	47.08	46.177	47.08	655.555
47.1	719.541	47.1	5.60509	47.1	65.3614	47.1	767.983
47.12	976.705	47.12	36.8392	47.12	43.3284	47.12	627.551
47.14	2342.27	47.14	25.9932	47.14	44.3406	47.14	609.493
47.16	1207.72	47.16	98.3844	47.16	49.8304	47.16	824.295
47.18	1648.28	47.18	37.0105	47.18	40.8704	47.18	579.077
47.2	2322.12	47.2	15.5938	47.2	84.223	47.2	312.937
47.22	2537.67	47.22	28.9644	47.22	87.3132	47.22	931.95
47.24	4311.51	47.24	35.4623	47.24	164.826	47.24	927.592
47.26	5418.65	47.26	4.08	47.26	129.676	47.26	481.15
47.28	7017.48	47.28	29.0725	47.28	92.8321	47.28	-133.239
47.3	6841.31	47.3	39.0448	47.3	141.84	47.3	0
47.32	6323.44	47.32	29.1419	47.32	67.8536	47.32	0
47.34	4572.26	47.34	40.8263	47.34	121.635	47.34	-147.552
47.36	3829.48	47.36	37.5155	47.36	78.1231	47.36	442.653
47.38	3728.29	47.38	20.9245	47.38	88.3217	47.38	1344.51
47.4	2835.4	47.4	67.6183	47.4	108.818	47.4	1699.02
47.42	4250.91	47.42	57.7194	47.42	89.4968	47.42	1125.23
47.44	2833.01	47.44	0	47.44	52.3933	47.44	433.634
47.46	2581.8	47.46	25.9061	47.46	51.5449	47.46	361.502
47.48	863.897	47.48	109.417	47.48	42.374	47.48	263.41
47.5	1646.09	47.5	117.897	47.5	32.8408	47.5	212.69
47.52	928.169	47.52	81.5521	47.52	74.0576	47.52	-9.14104
47.54	0	47.54	0	47.54	42.5421	47.54	68.4958
47.56	42.4227	47.56	29.5494	47.56	25.0591	47.56	51.6482
47.58	0	47.58	47.719	47.58	2.72118	47.58	-50.9363
47.6	889.959	47.6	86.7159	47.6	7.93837	47.6	149.792
47.62	547.021	47.62	29.6476	47.62	52.8156	47.62	343.852
47.64	12.4789	47.64	52.4941	47.64	49.4505	47.64	300.028
47.66	0	47.66	119.073	47.66	18.7279	47.66	5.54074
47.68	301.582	47.68	3.07664	47.68	14.6654	47.68	300.62
47.7	0	47.7	18.0001	47.7	44.6704	47.7	1235.75
47.72	282.468	47.72	43.1384	47.72	41.3831	47.72	1495.33
47.74	247.805	47.74	51.8691	47.74	11.4333	47.74	1087.23
47.76	721.538	47.76	26.792	47.76	11.481	47.76	371.591
47.78	0	47.78	16.5648	47.78	9.88884	47.78	105.19
47.8	110.693	47.8	36.0224	47.8	0	47.8	150.952
47.82	526.114	47.82	87.5248	47.82	12.4346	47.82	309.279
47.84	183.132	47.84	23.9521	47.84	17.5876	47.84	835.421
47.86	0	47.86	0	47.86	0	47.86	637.853
47.88	0	47.88	41.8861	47.88	3.43623	47.88	651.395
47.9	329.261	47.9	44.9004	47.9	5.06685	47.9	300.291
47.92	777.963	47.92	65.6644	47.92	18.6225	47.92	768.837
47.94	0	47.94	44.9433	47.94	6.71072	47.94	484.582
47.96	75.3572	47.96	67.2321	47.96	33.849	47.96	322.815
47.98	49.0487	47.98	55.4032	47.98	6.76975	47.98	729.772
48	231.037	48	49.6291	48	32.4456	48	981.633
48.02	454.721	48.02	3.58482	48.02	0	48.02	993.516
48.04	195.102	48.04	16.9479	48.04	13.6723	48.04	435.458
48.06	0	48.06	28.8783	48.06	31.8882	48.06	365.634
48.08	209.153	48.08	28.9136	48.08	58.5041	48.08	-89.2973
48.1	141.124	48.1	26.1162	48.1	19.8875	48.1	335.367
48.12	0	48.12	7.95115	48.12	16.0485	48.12	588.69
48.14	0	48.14	57.0859	48.14	51.122	48.14	497.686
48.16	37.1153	48.16	70.4481	48.16	21.5105	48.16	477.177
48.18	69.0727	48.18	72.7151	48.18	27.709	48.18	1362.8
48.2	217.727	48.2	0	48.2	13.985	48.2	1369.14
48.22	24.7778	48.22	55.8236	48.22	26.3935	48.22	703.085
48.24	440.026	48.24	57.2201	48.24	0	48.24	8.7064
48.26	97.0704	48.26	63.7964	48.26	6.47304	48.26	125.618
48.28	329.012	48.28	18.6227	48.28	27.2991	48.28	-120.595
48.3	369.351	48.3	42.6237	48.3	5.84508	48.3	354.595
48.32	0	48.32	47.9972	48.32	20.4761	48.32	713.769
48.34	374.919	48.34	92.0429	48.34	14.2571	48.34	611.258
48.36	0	48.36	53.4186	48.36	29.5981	48.36	56.6812
48.38	205.476	48.38	30.7366	48.38	28.9691	48.38	-44.1719
48.4	29.0998	48.4	41.4844	48.4	23.3775	48.4	250.476
48.42	52.721	48.42	29.4896	48.42	43.071	48.42	172.912
48.44	9.73949	48.44	30.8122	48.44	4.79189	48.44	709.326
48.46	0	48.46	40.3221	48.46	4.84028	48.46	804.093
48.48	406.968	48.48	14.9794	48.48	6.19364	48.48	697.697
48.5	0	48.5	6.75403	48.5	20.9545	48.5	-13.2745
48.52	262.486	48.52	41.7235	48.52	12.6752	48.52	54.2067
48.54	52.7914	48.54	32.1879	48.54	8.22345	48.54	351.208
48.56	109.694	48.56	58.8721	48.56	44.2141	48.56	422.037
48.58	208.294	48.58	80.6037	48.58	13.4622	48.58	264.736
48.6	0	48.6	55.2152	48.6	14.7577	48.6	703.627
48.62	430.487	48.62	43.1416	48.62	30.2257	48.62	909.678
48.64	462.379	48.64	44.3878	48.64	29.0461	48.64	839.717
48.66	394.37	48.66	55.3313	48.66	12.4364	48.66	252.463
48.68	0	48.68	42.0373	48.68	0	48.68	220.65
48.7	424.843	48.7	28.7406	48.7	23.8767	48.7	-58.795
48.72	231.727	48.72	16.6313	48.72	45.3492	48.72	-38.7113
48.74	313.708	48.74	19.0144	48.74	22.1766	48.74	154.845
48.76	595.587	48.76	39.8523	48.76	21.6414	48.76	112.121
48.78	185.864	48.78	8.03266	48.78	15.096	48.78	583.818
48.8	0	48.8	55.5979	48.8	30.6531	48.8	569
48.82	0	48.82	41.1579	48.82	30.13	48.82	428.973
48.84	48.1815	48.84	17.9504	48.84	23.5393	48.84	-108.688
48.86	0	48.86	32.4353	48.86	38.5684	48.86	-9.92112
48.88	703.717	48.88	56.8725	48.88	31.3924	48.88	52.4556
48.9	510.581	48.9	56.9021	48.9	39.2187	48.9	168.917
48.92	442.444	48.92	54.7166	48.92	39.2649	48.92	72.2216
48.94	274.405	48.94	30.2935	48.94	39.3109	48.94	435.262
48.96	122.964	48.96	31.4152	48.96	38.8243	48.96	481.118
48.98	454.821	48.98	43.6844	48.98	30.0125	48.98	449.272
49	0	49	49.0934	49	17.0605	49	278.827
49.02	0	49.02	104.002	49.02	54.6083	49.02	807.716
49.04	242.182	49.04	28.3187	49.04	30.6934	49.04	627.187
49.06	524.032	49.06	10.1149	49.06	24.4383	49.06	308.658
49.08	0	49.08	80.696	49.08	45.4506	49.08	308.883
49.1	0	49.1	42.822	49.1	5.84259	49.1	499.286
49.12	69.6739	49.12	30.5529	49.12	0	49.12	705.892
49.14	0	49.14	34.6637	49.14	9.83598	49.14	489.831
49.16	0	49.16	82.9294	49.16	62.3973	49.16	401.968
49.18	0	49.18	72.6475	49.18	23.181	49.18	255.645
49.2	463.842	49.2	101.32	49.2	22.7544	49.2	546.152
49.22	720.68	49.22	147.726	49.22	15.8675	49.22	676.528
49.24	0	49.24	108.759	49.24	29.8005	49.24	405.623
49.26	201.153	49.26	89.9213	49.26	0	49.26	512.306
49.28	0	49.28	167.971	49.28	0	49.28	709.451
49.3	181.521	49.3	216.514	49.3	7.21766	49.3	1086.15
49.32	0	49.32	207.961	49.32	15.147	49.32	591.497
49.34	0	49.34	248.114	49.34	18.6686	49.34	422.422
49.36	2.11388	49.36	127.953	49.36	78.0274	49.36	422.835
49.38	0	49.38	173.878	49.38	6.51348	49.38	1010.87
49.4	65.8705	49.4	124.273	49.4	0	49.4	774.634
49.42	0	49.42	119.755	49.42	15.7672	49.42	664.106
49.44	537.923	49.44	59.4639	49.44	24.5448	49.44	624.896
49.46	0	49.46	84.3532	49.46	38.8172	49.46	638.2
49.48	0	49.48	81.7249	49.48	7.53668	49.48	316.783
49.5	0	49.5	44.4065	49.5	16.2984	49.5	72.1206
49.52	0	49.52	49.6456	49.52	31.8273	49.52	419.311
49.54	0	49.54	119.297	49.54	24.3033	49.54	352.259
49.56	754.06	49.56	43.6334	49.56	31.9165	49.56	241.27
49.58	610.88	49.58	32.8697	49.58	25.4869	49.58	20.13
49.6	426.099	49.6	57.8735	49.6	55.5344	49.6	507.458
49.62	199.618	49.62	61.2121	49.62	16.1016	49.62	733.32
49.64	373.136	49.64	107.978	49.64	23.3959	49.64	711.212
49.66	313.253	49.66	59.5742	49.66	8.17991	49.66	713.869
49.68	53.4703	49.68	82.2326	49.68	24.5285	49.68	686.498
49.7	0	49.7	43.8735	49.7	32.8917	49.7	512.093
49.72	0	49.72	32.1493	49.72	39.5795	49.72	219.412
49.74	0	49.74	43.1625	49.74	7.622	49.74	82.3877
49.76	255.834	49.76	18.0806	49.76	7.65656	49.76	17.4649
49.78	0	49.78	17.3437	49.78	7.69072	49.78	253.554
49.8	402.863	49.8	5.55171	49.8	7.72449	49.8	179.859
49.82	0	49.82	20.3947	49.82	8.37284	49.82	480.509
49.84	108.292	49.84	60.395	49.84	24.1533	49.84	558.732
49.86	0	49.86	95.2904	49.86	17.0483	49.86	428.97
49.88	121.919	49.88	44.8981	49.88	40.8954	49.88	19.2291
49.9	0	49.9	45.6358	49.9	34.0321	49.9	306.052
49.92	0	49.92	58.986	49.92	66.2508	49.92	451.921
49.94	209.159	49.94	67.4636	49.94	65.1791	49.94	752.827
49.96	107.673	49.96	0	49.96	32.9794	49.96	845.848
49.98	189.486	49.98	72.3711	49.98	32.7443	49.98	560.484
50	287.999	50	82.366	50	25.4838	50	255.038
50.02	361.513	50.02	31.7409	50.02	48.9703	50.02	100.687
50.04	743.427	50.04	32.4207	50.04	25.2588	50.04	645.453
50.06	308.54	50.06	47.0604	50.06	41.9443	50.06	525.274
50.08	382.054	50.08	83.2351	50.08	58.8643	50.08	784.483
50.1	122.268	50.1	47.0598	50.1	82.2489	50.1	366.532
50.12	0	50.12	83.3344	50.12	50.098	50.12	503.569
50.14	44.2977	50.14	43.9965	50.14	57.7866	50.14	690.195
50.16	0	50.16	19.1835	50.16	43.7496	50.16	776.642
50.18	66.3284	50.18	30.748	50.18	124.947	50.18	426.17
50.2	681.544	50.2	7.05742	50.2	125.177	50.2	291.644
50.22	0	50.22	45.3193	50.22	135.126	50.22	629.235
50.24	170.178	50.24	45.3437	50.24	208.547	50.24	914.958
50.26	368.695	50.26	44.808	50.26	219.35	50.26	617.187
50.28	0	50.28	32.0598	50.28	334.315	50.28	1457.97
50.3	374.132	50.3	32.629	50.3	378.107	50.3	1535.39
50.32	0	50.32	44.9057	50.32	515.571	50.32	1526.62
50.34	179.471	50.34	33.7149	50.34	458.629	50.34	634.473
50.36	536.292	50.36	69.5615	50.36	464.724	50.36	648.043
50.38	468.213	50.38	6.53559	50.38	360.214	50.38	254.475
50.4	258.335	50.4	33.7097	50.4	446.44	50.4	40.877
50.42	290.259	50.42	70.2562	50.42	242.741	50.42	328.661
50.44	247.083	50.44	19.8877	50.44	291.474	50.44	733.12
50.46	0	50.46	46.5617	50.46	268.109	50.46	1192.48
50.48	544.134	50.48	71.3656	50.48	339.756	50.48	815.391
50.5	634.36	50.5	46.5746	50.5	200.397	50.5	260.212
50.52	291.188	50.52	71.8985	50.52	207.808	50.52	210.543
50.54	0	50.54	59.9223	50.54	150.085	50.54	631.593
50.56	21.5476	50.56	85.7287	50.56	133.55	50.56	813.049
50.58	95.0789	50.58	85.7525	50.58	125.136	50.58	512.15
50.6	235.311	50.6	85.7763	50.6	108.209	50.6	445.589
50.62	467.145	50.62	86.6151	50.62	67.0266	50.62	907.57
50.64	0	50.64	111.296	50.64	67.2034	50.64	1347.65
50.66	0	50.66	73.2951	50.66	83.7172	50.66	983.22
50.68	396.154	50.68	99.9664	50.68	83.3677	50.68	117.329
50.7	486.293	50.7	123.665	50.7	42.2027	50.7	462.799
50.72	0	50.72	45.9188	50.72	58.6869	50.72	970.103
50.74	0	50.74	46.2975	50.74	50.4205	50.74	713.781
50.76	115.319	50.76	58.2637	50.76	50.2335	50.76	220.093
50.78	472.164	50.78	19.6599	50.78	17.1032	50.78	374.715
50.8	229.01	50.8	33.0086	50.8	17.1098	50.8	410.949
50.82	0	50.82	45.7197	50.82	17.0507	50.82	423.712
50.84	292.808	50.84	32.1059	50.84	0.50588	50.84	568.365
50.86	324.659	50.86	7.59454	50.86	17.2079	50.86	539.726
50.88	0	50.88	71.6032	50.88	50.4017	50.88	72.9859
50.9	413.468	50.9	19.7493	50.9	17.1498	50.9	111.928
50.92	270.324	50.92	33.648	50.92	33.8022	50.92	831.803
50.94	0	50.94	72.0466	50.94	33.8038	50.94	915.505
50.96	650.843	50.96	33.3852	50.96	8.82726	50.96	659.631
50.98	99.4058	50.98	58.8139	50.98	0.48497	50.98	304.686
51	231.27	51	20.065	51	58.6694	51	489.75
51.02	379.836	51.02	46.2737	51.02	42.1857	51.02	93.8705
51.04	0	51.04	46.2973	51.04	67.0412	51.04	810.623
51.06	0	51.06	45.896	51.06	0.75599	51.06	937.79
51.08	258.848	51.08	19.8821	51.08	8.75256	51.08	667.304
51.1	207.422	51.1	33.6233	51.1	0.50592	51.1	-177.002
51.12	239.399	51.12	72.687	51.12	33.5711	51.12	64.4685
51.14	704.578	51.14	46.2382	51.14	8.958	51.14	193.656
51.16	411.56	51.16	33.7819	51.16	8.77423	51.16	120.31
51.18	285.143	51.18	85.9856	51.18	17.0298	51.18	228.702
51.2	0	51.2	46.4868	51.2	0	51.2	708.76
51.22	348.918	51.22	46.5106	51.22	33.3363	51.22	1015.16
51.24	680.909	51.24	46.1368	51.24	25.4972	51.24	524.363
51.26	729.502	51.26	7.05312	51.26	41.8775	51.26	303.726
51.28	678.098	51.28	59.9169	51.28	50.2871	51.28	582.219
51.3	43.2959	51.3	59.6232	51.3	33.921	51.3	576.537
51.32	116.897	51.32	20.0596	51.32	25.4768	51.32	282.447
51.34	15.5002	51.34	33.6709	51.34	25.3518	51.34	107.355
51.36	472.506	51.36	86.2073	51.36	25.3388	51.36	393.571
51.38	246.115	51.38	6.84122	51.38	41.735	51.38	256.221
51.4	728.027	51.4	33.3326	51.4	41.9781	51.4	403.039
51.42	618.341	51.42	20.1341	51.42	9.19308	51.42	134.989
51.44	275.258	51.44	33.5256	51.44	0.42739	51.44	589.25
51.46	332.178	51.46	59.9996	51.46	41.1686	51.46	624.713
51.48	1022.5	51.48	6.96614	51.48	17.3891	51.48	539.086
51.5	821.126	51.5	86.8002	51.5	41.404	51.5	-5.53166
51.52	161.455	51.52	46.8693	51.52	17.3882	51.52	-62.9134
51.54	1135.09	51.54	46.8935	51.54	57.6469	51.54	155.96
51.56	1458.72	51.56	73.5601	51.56	9.59737	51.56	220.944
51.58	1148.96	51.58	33.6743	51.58	41.0698	51.58	106.037
51.6	1839.3	51.6	73.5411	51.6	49.939	51.6	59.5174
51.62	1929.64	51.62	73.6579	51.62	82.6452	51.62	687.646
51.64	3286.59	51.64	60.3972	51.64	59.0383	51.64	773.085
51.66	3826.94	51.66	47.099	51.66	50.2782	51.66	326.995
51.68	4258.89	51.68	20.5334	51.68	66.2751	51.68	10.1227
51.7	6649.25	51.7	33.6778	51.7	26.1363	51.7	157.688
51.72	9081.21	51.72	60.2747	51.72	65.517	51.72	111.309
51.74	11913.2	51.74	86.9466	51.74	66.6371	51.74	-89.2602
51.76	13986.8	51.76	100.391	51.76	34.2416	51.76	117.322
51.78	15877.2	51.78	60.8605	51.78	41.338	51.78	861.757
51.8	15392.6	51.8	7.7025	51.8	65.7989	51.8	973.385
51.82	11757.9	51.82	7.23448	51.82	26.1591	51.82	332.887
51.84	8806.55	51.84	60.0265	51.84	81.3163	51.84	278.293
51.86	6388.63	51.86	0	51.86	50.893	51.86	923.732
51.88	6845.62	51.88	73.0155	51.88	25.6116	51.88	1015.86
51.9	7569.31	51.9	21.345	51.9	48.9021	51.9	355.13
51.92	8201.31	51.92	20.692	51.92	9.49709	51.92	85.4241
51.94	6950	51.94	33.8615	51.94	40.1765	51.94	-24.1513
51.96	4832.11	51.96	34.0735	51.96	9.19542	51.96	25.0898
51.98	3714.12	51.98	20.9704	51.98	48.0938	51.98	267.137
52	1146.13	52	60.1424	52	17.5141	52	317.728
52.02	778.241	52.02	87.0294	52.02	32.2589	52.02	137.382
52.04	835.26	52.04	61.3063	52.04	48.8781	52.04	344.853
52.06	183.982	52.06	60.8632	52.06	1.48188	52.06	514.055
52.08	132.709	52.08	47.8076	52.08	23.4501	52.08	322.429
52.1	423.14	52.1	21.437	52.1	16.4353	52.1	-180.05
52.12	280.175	52.12	33.9963	52.12	0.09001	52.12	284.864
52.14	0	52.14	21.2406	52.14	47.2242	52.14	957.854
52.16	169.357	52.16	34.0274	52.16	25.4029	52.16	825.112
52.18	318.105	52.18	34.3417	52.18	0	52.18	807.176
52.2	950.156	52.2	73.4359	52.2	14.7913	52.2	956.218
52.22	157.212	52.22	9.32006	52.22	0	52.22	1089.08
52.24	364.373	52.24	33.7567	52.24	23.0127	52.24	556.148
52.26	88.1373	52.26	47.4333	52.26	32.0714	52.26	372.049
52.28	653.506	52.28	73.7673	52.28	32.4247	52.28	273.169
52.3	585.68	52.3	48.5338	52.3	40.315	52.3	81.9253
52.32	176.058	52.32	47.8428	52.32	1.05978	52.32	94.9371
52.34	199.84	52.34	73.7817	52.34	30.6391	52.34	243.011
52.36	0	52.36	48.663	52.36	16.4405	52.36	264.726
52.38	414.119	52.38	47.9143	52.38	15.5539	52.38	272.869
52.4	187.916	52.4	73.7955	52.4	15.5119	52.4	128.491
52.42	595.016	52.42	48.7917	52.42	31.2544	52.42	77.9199
52.44	2.22218	52.44	60.8953	52.44	47.8665	52.44	102.869
52.46	792.633	52.46	22.6438	52.46	32.9556	52.46	308.043
52.48	0	52.48	34.2573	52.48	55.6293	52.48	653.379
52.5	0	52.5	86.2456	52.5	25.4876	52.5	676.321
52.52	389.093	52.52	0	52.52	23.5829	52.52	433.807
52.54	179.623	52.54	46.2172	52.54	15.6828	52.54	65.0927
52.56	0	52.56	9.57033	52.56	23.0098	52.56	477.821
52.58	35.5963	52.58	59.5184	52.58	7.75889	52.58	903.834
52.6	0	52.6	61.5064	52.6	61.5975	52.6	1022.34
52.62	616.689	52.62	10.2368	52.62	41.5258	52.62	576.126
52.64	1007.14	52.64	21.0321	52.64	32.1486	52.64	220.971
52.66	0	52.66	136.81	52.66	39.4111	52.66	33.7551
52.68	654.863	52.68	52.0374	52.68	16.4381	52.68	390.402
52.7	678.73	52.7	48.285	52.7	0	52.7	442.012
52.72	536.001	52.72	48.3074	52.72	5.91598	52.72	208.081
52.74	143.177	52.74	10.0347	52.74	0	52.74	-68.1868
52.76	108.758	52.76	33.8644	52.76	0	52.76	93.2445
52.78	0	52.78	60.534	52.78	21.3124	52.78	200.109
52.8	173.132	52.8	48.9935	52.8	38.4672	52.8	203.281
52.82	0	52.82	48.4179	52.82	23.9915	52.82	48.6362
52.84	304.323	52.84	112.025	52.84	15.0505	52.84	-49.9538
52.86	236.525	52.86	38.8864	52.86	0	52.86	362.821
52.88	0	52.88	98.6354	52.88	5.46245	52.88	484.612
52.9	0	52.9	51.0894	52.9	0	52.9	310.055
52.92	258.257	52.92	23.1707	52.92	0	52.92	-88.402
52.94	298.876	52.94	34.5494	52.94	28.4827	52.94	-9.13097
52.96	64.3986	52.96	47.8929	52.96	46.2846	52.96	174.392
52.98	0	52.98	61.2388	52.98	39.7286	52.98	468.784
53	303.956	53	87.2221	53	23.6323	53	480.256
53.02	0	53.02	50.7453	53.02	37.7532	53.02	663.111
53.04	0	53.04	99.1283	53.04	38.9513	53.04	844.081
53.06	384.073	53.06	102.006	53.06	31.2015	53.06	758.881
53.08	624.719	53.08	76.8264	53.08	15.1314	53.08	426.488
53.1	173.67	53.1	37.6115	53.1	21.4685	53.1	196.003
53.12	530.924	53.12	123.456	53.12	14.3878	53.12	432.173
53.14	671.582	53.14	103.611	53.14	21.3443	53.14	985.984
53.16	0	53.16	76.9858	53.16	14.288	53.16	1465.99
53.18	61.2087	53.18	88.0078	53.18	28.8739	53.18	897.919
53.2	0	53.2	101.35	53.2	30.172	53.2	359.816
53.22	375.75	53.22	64.5713	53.22	53.0448	53.22	835.041
53.24	216.426	53.24	124.785	53.24	16.8699	53.24	1651.06
53.26	115.406	53.26	66.3141	53.26	5.7021	53.26	1283.01
53.28	597.689	53.28	74.7203	53.28	20.1916	53.28	304.748
53.3	421.676	53.3	63.0813	53.3	0	53.3	-187.286
53.32	612.366	53.32	99.6996	53.32	72.6122	53.32	1004.06
53.34	94.6596	53.34	77.3328	53.34	11.3133	53.34	1741.42
53.36	377.056	53.36	50.7033	53.36	12.3042	53.36	1496.1
53.38	0	53.38	48.9761	53.38	28.1649	53.38	558.48
53.4	191.66	53.4	73.8762	53.4	29.5878	53.4	713.72
53.42	390.667	53.42	63.2486	53.42	29.5279	53.42	823.163
53.44	339.677	53.44	124.468	53.44	29.4678	53.44	437.006
53.46	0	53.46	91.8129	53.46	36.975	53.46	169.412
53.48	0	53.48	163.47	53.48	60.3619	53.48	583.282
53.5	128.426	53.5	131.906	53.5	24.8436	53.5	1234.73
53.52	0	53.52	116.715	53.52	20.89	53.52	1762.47
53.54	0	53.54	103.409	53.54	28.3712	53.54	1763.92
53.56	83.8023	53.56	102.463	53.56	44.1722	53.56	1537.33
53.58	0	53.58	225.989	53.58	23.118	53.58	1484.51
53.6	90.2682	53.6	137.097	53.6	28.1661	53.6	1835.97
53.62	97.6055	53.62	240.155	53.62	36.4315	53.62	1693.64
53.64	4.94571	53.64	458.648	53.64	44.6966	53.64	1121.83
53.66	0	53.66	475.873	53.66	22.9466	53.66	1429.52
53.68	0	53.68	758.807	53.68	27.8914	53.68	2033.83
53.7	0	53.7	831.732	53.7	66.1185	53.7	2171.53
53.72	0	53.72	1020.13	53.72	62.7854	53.72	1422.57
53.74	0	53.74	1281.34	53.74	31.9621	53.74	1611.24
53.76	74.2449	53.76	1265.83	53.76	21.0036	53.76	1789.41
53.78	173.304	53.78	956.363	53.78	49.9375	53.78	2513.78
53.8	30.7659	53.8	1100.67	53.8	30.9737	53.8	2344.34
53.82	204.83	53.82	956.993	53.82	20.8322	53.82	2731.63
53.84	795.497	53.84	857.123	53.84	19.8856	53.84	2623.2
53.86	0	53.86	812.713	53.86	27.2614	53.86	3205.22
53.88	0	53.88	662.958	53.88	20.6594	53.88	2943.44
53.9	242.712	53.9	527.473	53.9	41.9699	53.9	2857.86
53.92	450.189	53.92	503.868	53.92	44.6277	53.92	2554.67
53.94	390.868	53.94	502.727	53.94	14.9128	53.94	2573.85
53.96	281.649	53.96	332.509	53.96	18.5729	53.96	2470.22
53.98	147.432	53.98	243.187	53.98	12.0328	53.98	2483.24
54	63.1177	54	90.4285	54	40.61	54	2867.22
54.02	62.2055	54.02	136.747	54.02	7.36721	54.02	3397.85
54.04	369.695	54.04	94.3073	54.04	2.57176	54.04	3571.85
54.06	0	54.06	53.1351	54.06	9.87871	54.06	3813.47
54.08	117.882	54.08	97.8601	54.08	25.5081	54.08	3588.91
54.1	0	54.1	30.2848	54.1	34.7348	54.1	2906.76
54.12	0	54.12	119.442	54.12	20.9339	54.12	2606.53
54.14	365.176	54.14	57.0935	54.14	18.908	54.14	3240.57
54.16	222.578	54.16	61.5625	54.16	0	54.16	4536.02
54.18	0	54.18	50.8011	54.18	37.7859	54.18	4508.18
54.2	0	54.2	49.522	54.2	51.0397	54.2	4461.33
54.22	478.195	54.22	61.5576	54.22	15.3709	54.22	4115.91
54.24	0	54.24	62.8729	54.24	68.7646	54.24	4697.14
54.26	718.116	54.26	26.8629	54.26	25.6857	54.26	4590.75
54.28	817.229	54.28	58.8727	54.28	33.0493	54.28	4867.26
54.3	258.043	54.3	86.8646	54.3	27.7503	54.3	4940.45
54.32	948.76	54.32	29.6937	54.32	70.3787	54.32	5442.7
54.34	1197.88	54.34	70.7651	54.34	69.2972	54.34	6270.64
54.36	796.997	54.36	40.3836	54.36	46.353	54.36	6449.07
54.38	746.118	54.38	72.0818	54.38	35.8439	54.38	6164.19
54.4	836.94	54.4	4.65721	54.4	34.7122	54.4	5829.31
54.42	161.064	54.42	43.9548	54.42	27.3904	54.42	6454.93
54.44	85.1895	54.44	1.94957	54.44	40.7437	54.44	6475.35
54.46	401.016	54.46	20.0765	54.46	50.0869	54.46	6565.77
54.48	1066.74	54.48	46.7256	54.48	58.3477	54.48	6723.32
54.5	0	54.5	25.8494	54.5	66.6084	54.5	7038.02
54.52	631.704	54.52	34.8204	54.52	103.759	54.52	6469.42
54.54	372.536	54.54	60.0085	54.54	65.9498	54.54	5868.94
54.56	779.97	54.56	27.4038	54.56	124.063	54.56	5187.55
54.58	0	54.58	46.6388	54.58	162.921	54.58	5345.67
54.6	0	54.6	61.4559	54.6	95.417	54.6	5504.23
54.62	260.676	54.62	133.878	54.62	105.545	54.62	6837.13
54.64	551.514	54.64	60.3015	54.64	80.1811	54.64	6647.21
54.66	100.653	54.66	49.6301	54.66	147.272	54.66	5875.39
54.68	933.092	54.68	26.0557	54.68	58.4053	54.68	4478.29
54.7	65.6331	54.7	58.2961	54.7	106.509	54.7	4069.81
54.72	0	54.72	51.1985	54.72	145.602	54.72	4255.64
54.74	0	54.74	26.1181	54.74	107.348	54.74	4663.41
54.76	663.061	54.76	58.2023	54.76	100.179	54.76	4844.96
54.78	0	54.78	51.2262	54.78	85.8402	54.78	4378.46
54.8	302.95	54.8	37.9021	54.8	76.2488	54.8	4541.94
54.82	668.796	54.82	48.0077	54.82	103.47	54.82	4802.16
54.84	0	54.84	61.3279	54.84	79.7813	54.84	4749.51
54.86	575.389	54.86	39.5677	54.86	89.0652	54.86	4124.5
54.88	274.537	54.88	12.9196	54.88	84.3441	54.88	3532.34
54.9	448.686	54.9	9.61365	54.9	90.1431	54.9	3271.16
54.92	139.535	54.92	32.9348	54.92	48.7797	54.92	2822.39
54.94	430.384	54.94	24.6205	54.94	104.991	54.94	1991.29
54.96	0	54.96	57.8583	54.96	102.033	54.96	1408.28
54.98	153.685	54.98	39.6682	54.98	148.935	54.98	1475.72
55	361.136	55	36.2577	55	136.532	55	2520.32
55.02	76.9869	55.02	71.0793	55.02	182.044	55.02	2763.07
55.04	276.139	55.04	18.2529	55.04	190.921	55.04	2836.78
55.06	783.591	55.06	55.9237	55.06	233.111	55.06	2755.76
55.08	341.043	55.08	51.3215	55.08	254.864	55.08	3042.37
55.1	456.896	55.1	14.8564	55.1	594.771	55.1	2345.19
55.12	389.348	55.12	21.1058	55.12	530.934	55.12	1479.45
55.14	121.901	55.14	45.9648	55.14	724.734	55.14	1702.28
55.16	779.355	55.16	26.4609	55.16	730.492	55.16	2257.06
55.18	961.808	55.18	22.8566	55.18	786.818	55.18	2249.02
55.2	0	55.2	22.8467	55.2	672.829	55.2	1214.77
55.22	643.515	55.22	126.364	55.22	585.78	55.22	1531.49
55.24	200.969	55.24	39.3933	55.24	622.479	55.24	1933.48
55.26	366.822	55.26	34.2946	55.26	548.185	55.26	2267.87
55.28	249.276	55.28	1.72298	55.28	483.041	55.28	1814.17
55.3	698.43	55.3	19.0434	55.3	452.535	55.3	1560.97
55.32	497.583	55.32	34.2283	55.32	462.265	55.32	1173.98
55.34	605.037	55.34	36.0978	55.34	416.329	55.34	913.153
55.36	770.89	55.36	47.5118	55.36	357.979	55.36	1209.52
55.38	536.743	55.38	37.9854	55.38	320.434	55.38	808.765
55.4	494.196	55.4	13.2409	55.4	293.991	55.4	1149.95
55.42	293.349	55.42	32.166	55.42	227.429	55.42	1672.09
55.44	625.801	55.44	13.2531	55.44	145.515	55.44	2009.49
55.46	249.953	55.46	43.4672	55.46	110.533	55.46	1303.73
55.48	0	55.48	15.2333	55.48	71.6936	55.48	462.578
55.5	223.256	55.5	20.6639	55.5	64.4622	55.5	523.991
55.52	39.1075	55.52	67.9965	55.52	23.0861	55.52	836.524
55.54	329.958	55.54	53.2761	55.54	41.8577	55.54	975.892
55.56	0	55.56	105.863	55.56	75.1045	55.56	719.388
55.58	161.558	55.58	81.9714	55.58	46.559	55.58	679.295
55.6	727.407	55.6	64.5844	55.6	59.7363	55.6	766.344
55.62	134.856	55.62	51.242	55.62	36.6913	55.62	553.407
55.64	59.0042	55.64	26.6216	55.64	37.5516	55.64	425.732
55.66	0	55.66	56.2931	55.66	18.4671	55.66	287.625
55.68	48.9986	55.68	51.2116	55.68	20.7529	55.68	332.971
55.7	464.745	55.7	37.8671	55.7	29.019	55.7	105.422
55.72	0	55.72	58.2271	55.72	37.2878	55.72	653.849
55.74	0	55.74	39.9515	55.74	31.9344	55.74	1173.55
55.76	120.579	55.76	24.4978	55.76	3.13881	55.76	1346.32
55.78	0	55.78	33.5562	55.78	10.556	55.78	707.173
55.8	0	55.8	35.6615	55.8	20.3609	55.8	1175.32
55.82	334.606	55.82	69.1787	55.82	21.8487	55.82	1383.64
55.84	308.747	55.84	42.1004	55.84	21.7917	55.84	914.629
55.86	166.287	55.86	57.9015	55.86	28.5026	55.86	0.525
55.88	323.726	55.88	73.3721	55.88	23.2487	55.88	126.934
55.9	631.164	55.9	19.8421	55.9	21.6227	55.9	899.148
55.92	0	55.92	31.0891	55.92	21.5669	55.92	1167.99
55.94	196.136	55.94	46.588	55.94	14.769	55.94	1057.17
55.96	111.971	55.96	48.7763	55.96	0	55.96	592.581
55.98	94.4046	55.98	37.654	55.98	16.5842	55.98	254.706
56	0	56	24.3012	56	21.3473	56	247.335
56.02	0	56.02	33.0928	56.02	1.1507	56.02	933.716
56.04	0	56.04	46.3838	56.04	16.3595	56.04	879.943
56.06	274.227	56.06	59.6742	56.06	14.4861	56.06	408.241
56.08	0	56.08	17.764	56.08	32.878	56.08	767.89
56.1	289.181	56.1	52.6707	56.1	4.31283	56.1	959.503
56.12	638.307	56.12	28.8018	56.12	16.0655	56.12	633.581
56.14	204.13	56.14	0	56.14	20.976	56.14	79.252
56.16	94.8525	56.16	6.11475	56.16	47.5869	56.16	151.286
56.18	527.373	56.18	52.3566	56.18	34.2307	56.18	-99.7249
56.2	143.093	56.2	28.7928	56.2	9.19986	56.2	247.614
56.22	650.611	56.22	21.6783	56.22	17.3944	56.22	288.976
56.24	124.727	56.24	32.5908	56.24	33.9967	56.24	494.856
56.26	232.142	56.26	34.9351	56.26	10.8145	56.26	189.494
56.28	189.556	56.28	2.10636	56.28	17.2025	56.28	642.694
56.3	180.367	56.3	0	56.3	40.4235	56.3	381.057
56.32	0	56.32	71.1744	56.32	25.6948	56.32	864.871
56.34	0	56.34	88.1087	56.34	7.26895	56.34	531.731
56.36	410.993	56.36	66.2949	56.36	0	56.36	607.087
56.38	560.098	56.38	6.98296	56.38	19.9908	56.38	77.6735
56.4	34.2011	56.4	16.3779	56.4	35.2485	56.4	126.209
56.42	233.303	56.42	21.2746	56.42	4.07661	56.42	-30.0091
56.44	0	56.44	42.9132	56.44	1.80752	56.44	136.385
56.46	0	56.46	26.1887	56.46	23.2088	56.46	657.548
56.48	0	56.48	10.321	56.48	8.81788	56.48	651.242
56.5	0	56.5	50.9976	56.5	9.98233	56.5	429.575
56.52	320.482	56.52	28.6536	56.52	0	56.52	309.627
56.54	219.572	56.54	42.5738	56.54	8.07724	56.54	457.513
56.56	0	56.56	58.396	56.56	0	56.56	661.814
56.58	0	56.58	39.3749	56.58	7.961	56.58	537.541
56.6	41.8304	56.6	23.4357	56.6	24.5696	56.6	282.55
56.62	907.612	56.62	53.0333	56.62	21.6636	56.62	104.885
56.64	0	56.64	7.0977	56.64	32.7879	56.64	219.815
56.66	97.3697	56.66	79.8014	56.66	29.925	56.66	409.259
56.68	604.845	56.68	68.522	56.68	34.525	56.68	186.552
56.7	587.218	56.7	39.2018	56.7	3.94528	56.7	466.45
56.72	236.289	56.72	55.2534	56.72	1.0934	56.72	484.657
56.74	43.6578	56.74	60.4919	56.74	9.37683	56.74	408.518
56.76	934.424	56.76	49.7721	56.76	0	56.76	226.376
56.78	766.788	56.78	36.3941	56.78	20.2947	56.78	699.886
56.8	0	56.8	65.5855	56.8	34.2341	56.8	1200.79
56.82	348.309	56.82	105.496	56.82	10.3438	56.82	1184.38
56.84	838.966	56.84	92.3036	56.84	0	56.84	1068.57
56.86	679.72	56.86	65.6004	56.86	0	56.86	1058.42
56.88	112.072	56.88	81.2891	56.88	0	56.88	804.976
56.9	61.1209	56.9	54.9396	56.9	0	56.9	469.216
56.92	43.5675	56.92	46.6394	56.92	0	56.92	124.267
56.94	684.212	56.94	36.0136	56.94	6.96868	56.94	71.5831
56.96	0	56.96	33.1846	56.96	23.5831	56.96	906.501
56.98	65.6917	56.98	43.665	56.98	8.30528	56.98	1404.69
57	0	57	25.3298	57	21.5178	57	1260.38
57.02	355.361	57.02	51.224	57.02	46.4606	57.02	616.538
57.04	646.092	57.04	80.6176	57.04	14.1837	57.04	1044.66
57.06	286.82	57.06	65.2055	57.06	21.3446	57.06	1284.68
57.08	0	57.08	38.4954	57.08	33.5983	57.08	938.909
57.1	393.167	57.1	43.2121	57.1	10.2073	57.1	177.634
57.12	0	57.12	46.0033	57.12	21.1716	57.12	-10.8561
57.14	0	57.14	56.3914	57.14	27.1487	57.14	333.818
57.16	323.516	57.16	38.3189	57.16	20.7986	57.16	683.076
57.18	0	57.18	42.8983	57.18	6.12877	57.18	674.084
57.2	671.533	57.2	56.1522	57.2	27.2492	57.2	811.836
57.22	0	57.22	48.588	57.22	0	57.22	625.749
57.24	0	57.24	35.1983	57.24	14.6985	57.24	1054.94
57.26	360.237	57.26	52.9631	57.26	8.10232	57.26	1051.37
57.28	484.232	57.28	69.1623	57.28	8.18142	57.28	768.531
57.3	124.924	57.3	30.5959	57.3	0	57.3	133.581
57.32	0	57.32	18.6441	57.32	18.5455	57.32	286.526
57.34	0	57.34	28.9117	57.34	33.0629	57.34	742.543
57.36	38.4809	57.36	62.8213	57.36	16.3781	57.36	1318.99
57.38	0	57.38	40.803	57.38	3.84108	57.38	1106.26
57.4	0	57.4	0.76159	57.4	20.4068	57.4	449.814
57.42	293.808	57.42	43.0897	57.42	14.2354	57.42	270.556
57.44	84.3767	57.44	58.2024	57.44	22.4167	57.44	738.523
57.46	566.742	57.46	68.3996	57.46	26.6207	57.46	992.399
57.48	115.704	57.48	9.81126	57.48	14.1851	57.48	760.291
57.5	322.963	57.5	0	57.5	22.2846	57.5	522.344
57.52	138.618	57.52	11.7108	57.52	20.342	57.52	43.1633
57.54	745.87	57.54	79.1911	57.54	24.3471	57.54	380.746
57.56	0	57.56	67.091	57.56	14.1225	57.56	468.262
57.58	677.063	57.58	16.8405	57.58	0	57.58	342.545
57.6	367.705	57.6	4.25197	57.6	0	57.6	-214.251
57.62	0	57.62	4.17306	57.62	11.5077	57.62	514.457
57.64	0	57.64	54.9562	57.64	18.0216	57.64	621.563
57.66	0	57.66	40.199	57.66	0	57.66	873.318
57.68	0	57.68	30.6014	57.68	0	57.68	759.731
57.7	379.067	57.7	30.5208	57.7	5.18482	57.7	826.503
57.72	161.291	57.72	81.0749	57.72	15.6922	57.72	173.334
57.74	418.512	57.74	46.4461	57.74	11.7724	57.74	-70.1463
57.76	817.43	57.76	50.4869	57.76	0	57.76	-6.04934
57.78	0	57.78	36.6748	57.78	2.78341	57.78	-17.61
57.8	240.259	57.8	40.1948	57.8	3.37929	57.8	193.945
57.82	247.569	57.82	33.292	57.82	19.3529	57.82	199.47
57.84	313.077	57.84	70.1839	57.84	38.2318	57.84	546.803
57.86	270.383	57.86	43.0029	57.86	85.1984	57.86	549.2
57.88	369.286	57.88	69.9265	57.88	76.7877	57.88	736.982
57.9	859.787	57.9	73.0024	57.9	55.5647	57.9	298.82
57.92	458.686	57.92	99.6529	57.92	26.792	57.92	385.688
57.94	0	57.94	59.5105	57.94	35.7396	57.94	153.758
57.96	398.178	57.96	82.7404	57.96	36.5648	57.96	301.881
57.98	0	57.98	86.0424	57.98	22.1878	57.98	172.916
58	79.2612	58	22.7892	58	17.5485	58	108.932
58.02	336.55	58.02	72.2206	58.02	35.5569	58.02	241.702
58.04	43.7374	58.04	65.9243	58.04	18.4831	58.04	346.651
58.06	242.623	58.06	45.7427	58.06	27.1345	58.06	231.09
58.08	33.2067	58.08	12.4858	58.08	46.0986	58.08	10.4616
58.1	0	58.1	71.5561	58.1	32.8129	58.1	103.109
58.12	789.27	58.12	45.9112	58.12	7.81241	58.12	48.6979
58.14	0	58.14	38.551	58.14	6.68716	58.14	78.145
58.16	0	58.16	41.9056	58.16	9.02712	58.16	136.483
58.18	0	58.18	41.8174	58.18	9.00479	58.18	96.3408
58.2	9.77868	58.2	12.1615	58.2	14.9302	58.2	-24.0852
58.22	66.9528	58.22	31.1754	58.22	17.2958	58.22	0
58.24	140.826	58.24	41.5515	58.24	35.074	58.24	0
58.26	23.0977	58.26	31.6424	58.26	18.545	58.26	-75.9527
58.28	371.969	58.28	28.0406	58.28	20.7363	58.28	300.648
58.3	0	58.3	27.9511	58.3	1.89266	58.3	375.533
58.32	561.308	58.32	8.28645	58.32	3.99927	58.32	591.797
58.34	701.876	58.34	1.10406	58.34	14.7336	58.34	298.776
58.36	425.744	58.36	20.5465	58.36	11.2556	58.36	348.953
58.38	549.611	58.38	37.3462	58.38	0	58.38	-11.9369
58.4	340.177	58.4	50.5758	58.4	0	58.4	324.686
58.42	0	58.42	24.8827	58.42	33.1753	58.42	302.418
58.44	0	58.44	52.867	58.44	32.813	58.44	266.401
58.46	753.373	58.46	28.3936	58.46	19.526	58.46	271.223
58.48	877.238	58.48	33.2	58.48	5.33167	58.48	410.03
58.5	267.802	58.5	50.0664	58.5	12.025	58.5	670.65
58.52	0	58.52	5.24755	58.52	0	58.52	1042.75
58.54	7.23062	58.54	15.8536	58.54	15.2823	58.54	978.52
58.56	531.095	58.56	36.4245	58.56	31.1062	58.56	259.209
58.58	388.259	58.58	30.3729	58.58	10.3477	58.58	80.0121
58.6	295.423	58.6	55.4761	58.6	11.862	58.6	232.808
58.62	0	58.62	56.8792	58.62	34.2964	58.62	222.753
58.64	9.85122	58.64	43.4647	58.64	7.12603	58.64	346.761
58.66	75.4159	58.66	30.0502	58.66	15.0033	58.66	415.431
58.68	715.881	58.68	26.2205	58.68	0	58.68	455.489
58.7	0	58.7	26.1283	58.7	12.3484	58.7	673.227
58.72	555.312	58.72	45.1585	58.72	0	58.72	673.485
58.74	179.178	58.74	4.85865	58.74	0	58.74	408.892
58.76	536.345	58.76	14.4687	58.76	29.4423	58.76	343.705
58.78	68.613	58.78	35.2863	58.78	21.3781	58.78	821.204
58.8	0	58.8	48.5163	58.8	0	58.8	525.354
58.82	399.651	58.82	14.2213	58.82	0	58.82	589.357
58.84	356.821	58.84	27.2962	58.84	3.15401	58.84	379.582
58.86	55.6914	58.86	10.2761	58.86	14.0755	58.86	262.685
58.88	37.9634	58.88	27.041	58.88	10.9721	58.88	95.6325
58.9	0	58.9	66.9159	58.9	8.32895	58.9	579.923
58.92	760.71	58.92	40.6508	58.92	8.31344	58.92	770.711
58.94	67.8857	58.94	0	58.94	0	58.94	562.89
58.96	541.762	58.96	3.7781	58.96	2.97543	58.96	172.767
58.98	315.64	58.98	20.913	58.98	13.9404	58.98	408.741
59	0	59	5.93546	59	0	59	522.763
59.02	196.7	59.02	35.5479	59.02	0	59.02	365.336
59.04	0	59.04	23.0804	59.04	0	59.04	317.256
59.06	0	59.06	29.868	59.06	0	59.06	465.164
59.08	0	59.08	18.9881	59.08	39.3255	59.08	294.53
59.1	0	59.1	20.2907	59.1	30.0315	59.1	268.216
59.12	132.828	59.12	61.526	59.12	10.8778	59.12	478.349
59.14	0	59.14	21.4837	59.14	2.53913	59.14	253.903
59.16	0	59.16	25.2716	59.16	5.41818	59.16	137.43
59.18	937.806	59.18	27.942	59.18	24.9349	59.18	656.558
59.2	203.403	59.2	5.23757	59.2	21.9243	59.2	1086.5
59.22	410.602	59.22	43.4532	59.22	22.0239	59.22	913.776
59.24	0	59.24	91.4364	59.24	13.5936	59.24	749.419
59.26	0	59.26	85.0297	59.26	8.07606	59.26	915.542
59.28	0	59.28	58.2932	59.28	2.49616	59.28	906.286
59.3	264.62	59.3	31.5593	59.3	0	59.3	314.399
59.32	388.53	59.32	32.4904	59.32	0	59.32	539.874
59.34	0	59.34	18.0868	59.34	8.00001	59.34	700.388
59.36	0	59.36	18.9532	59.36	16.3508	59.36	718.241
59.38	0	59.38	22.9948	59.38	0	59.38	462.519
59.4	0	59.4	32.0816	59.4	0	59.4	599.025
59.42	308.121	59.42	17.816	59.42	19.0193	59.42	891.392
59.44	0	59.44	9.39054	59.44	30.1508	59.44	1398.62
59.46	114.277	59.46	9.30025	59.46	21.9525	59.46	2414.93
59.48	0	59.48	45.7376	59.48	27.2793	59.48	2159.81
59.5	0	59.5	16.8477	59.5	32.9389	59.5	2030.21
59.52	0	59.52	32.1354	59.52	21.9611	59.52	949.441
59.54	18.3255	59.54	48.9408	59.54	5.29848	59.54	807.379
59.56	458.971	59.56	21.5889	59.56	0	59.56	665.445
59.58	66.2188	59.58	8.76211	59.58	0	59.58	901.29
59.6	0	59.6	8.67306	59.6	13.0467	59.6	980.227
59.62	455.825	59.62	17.6367	59.62	2.75235	59.62	1135.64
59.64	279.784	59.64	57.998	59.64	12.9731	59.64	961.559
59.66	470.446	59.66	47.9796	59.66	19.0941	59.66	1008.46
59.68	0	59.68	25.9638	59.68	21.6153	59.68	1104.91
59.7	93.3815	59.7	21.5633	59.7	8.24909	59.7	1269.93
59.72	250.655	59.72	30.473	59.72	0	59.72	1113.56
59.74	182.932	59.74	34.7204	59.74	31.9373	59.74	943.351
59.76	0	59.76	16.683	59.76	33.2867	59.76	804.108
59.78	222.598	59.78	43.7358	59.78	8.29873	59.78	979.145
59.8	254.887	59.8	34.2689	59.8	4.85847	59.8	1206.61
59.82	137.28	59.82	21.0397	59.82	2.41839	59.82	1382.19
59.84	236.277	59.84	3.09327	59.84	0	59.84	1453.03
59.86	85.2786	59.86	3.11957	59.86	10.1813	59.86	1214.33
59.88	175.884	59.88	60.8936	59.88	16.1092	59.88	823.771
59.9	241.595	59.9	25.0854	59.9	16.1024	59.9	1005.1
59.92	0	59.92	0	59.92	10.7507	59.92	953.142
59.94	0	59.94	20.4798	59.94	2.41673	59.94	1218.78
[truncated: 1,487 more rows]

## Sheet: Figure 1b
Co			Ni
(NiCo)S1.33			(NiCo)S1.33
0	0.00858		0	0.4574
0.03068	0.00295		0.03068	0.45365
0.06136	0.0213		0.06136	0.44245
0.09204	0.05508		0.09204	0.4238
0.12272	0.09786		0.12272	0.39815
0.1534	0.14538		0.1534	0.36645
0.18408	0.1929		0.18408	0.33135
0.21476	0.23526		0.21476	0.2983
0.24544	0.26784		0.24544	0.2771
0.27612	0.28668		0.27612	0.28095
0.3068	0.28956		0.3068	0.318
0.33748	0.27744		0.33748	0.3849
0.36816	0.25656		0.36816	0.472
0.39884	0.24336		0.39884	0.56965
0.42951	0.2631		0.42951	0.6699
0.46019	0.33012		0.46019	0.7658
0.49087	0.43548		0.49087	0.8511
0.52155	0.56304		0.52155	0.9203
0.55223	0.69948		0.55223	0.9687
0.58291	0.83406		0.58291	0.99325
0.61359	0.95802		0.61359	0.9929
0.64427	1.06446		0.64427	0.9703
0.67495	1.14906		0.67495	0.93325
0.70563	1.21056		0.70563	0.89735
0.73631	1.25226		0.73631	0.8867
0.76699	1.28268		0.76699	0.92895
0.79767	1.3161		0.79767	1.0413
0.82835	1.37088		0.82835	1.2212
0.85903	1.46466		0.85903	1.45195
0.88971	1.60812		0.88971	1.7133
0.92039	1.80066		0.92039	1.9862
0.95107	2.03208		0.95107	2.2539
0.98175	2.2863		0.98175	2.50205
1.01243	2.54544		1.01243	2.71855
1.04311	2.79234		1.04311	2.8939
1.07379	3.012		1.07379	3.022
1.10447	3.19296		1.10447	3.10085
1.13515	3.32832		1.13515	3.1333
1.16583	3.41742		1.16583	3.12855
1.19651	3.46704		1.19651	3.1024
1.22718	3.49308		1.22718	3.07765
1.25786	3.5211		1.25786	3.08195
1.28854	3.58446		1.28854	3.1427
1.31922	3.71874		1.31922	3.2795
1.3499	3.9519		1.3499	3.4974
1.38058	4.29534		1.38058	3.78565
1.41126	4.74114		1.41126	4.1221
1.44194	5.26644		1.44194	4.4793
1.47262	5.84022		1.47262	4.82915
1.5033	6.4293		1.5033	5.1458
1.53398	7.00128		1.53398	5.4069
1.56466	7.52664		1.56466	5.5944
1.59534	7.97958		1.59534	5.6947
1.62602	8.3385		1.62602	5.699
1.6567	8.58648		1.6567	5.6034
1.68738	8.71158		1.68738	5.4089
1.71806	8.70708		1.71806	5.12115
1.74874	8.57166		1.74874	4.7506
1.77942	8.30904		1.77942	4.3118
1.8101	7.92786		1.8101	3.8233
1.84078	7.44138		1.84078	3.3072
1.87146	6.86676		1.87146	2.7893
1.90214	6.2244		1.90214	2.2992
1.93282	5.53734		1.93282	1.87115
1.9635	4.83072		1.9635	1.54305
1.99418	4.13112		1.99418	1.34645
2.02485	3.46656		2.02485	1.28355
2.05553	2.86746		2.05553	1.317
2.08621	2.36784		2.08621	1.3992
2.11689	2.00442		2.11689	1.50425
2.14757	1.8075		2.14757	1.6343
2.17825	1.77966		2.17825	1.8108
2.20893	1.88676		2.20893	2.05985
2.23961	2.0823		2.23961	2.3975
2.27029	2.33196		2.27029	2.8232
2.30097	2.6175		2.30097	3.32225
2.33165	2.93004		2.33165	3.87165
2.36233	3.2631		2.36233	4.445
2.39301	3.60858		2.39301	5.01515
2.42369	3.95544		2.42369	5.5559
2.45437	4.28982		2.45437	6.043
2.48505	4.5963		2.48505	6.45485
2.51573	4.85898		2.51573	6.77325
2.54641	5.06316		2.54641	6.98395
2.57709	5.19612		2.57709	7.0769
2.60777	5.24832		2.60777	7.0468
2.63845	5.21388		2.63845	6.893
2.66913	5.091		2.66913	6.61945
2.69981	4.88262		2.69981	6.2347
2.73049	4.59588		2.73049	5.7513
2.76117	4.24278		2.76117	5.18535
2.79185	3.8397		2.79185	4.5561
2.82252	3.40782		2.82252	3.88525
2.8532	2.973		2.8532	3.19655
2.88388	2.56638		2.88388	2.516
2.91456	2.223		2.91456	2.0735
2.94524	1.97634		2.94524	1.7594
2.97592	1.84452		2.97592	1.49505
3.0066	1.81518		3.0066	1.29725
3.03728	1.84806		3.03728	1.1519
3.06796	1.89522		3.06796	1.0268
3.09864	1.91772		3.09864	0.92645
3.12932	1.89018		3.12932	0.8258
3.16	1.7997		3.16	0.74395
3.19068	1.64376		3.19068	0.66275
3.22136	1.4298		3.22136	0.6182
3.25204	1.17834		3.25204	0.64325
3.28272	0.9354		3.28272	0.69905
3.3134	0.798		3.3134	0.78325
3.34408	0.88134		3.34408	0.92945
3.37476	1.16178		3.37476	1.11695
3.40544	1.5336		3.40544	1.38115
3.43612	1.92876		3.43612	1.74895
3.4668	2.31072		3.4668	2.09475
3.49748	2.65668		3.49748	2.4016
3.52816	2.95068		3.52816	2.65725
3.55884	3.18132		3.55884	2.85285
3.58952	3.34086		3.58952	2.98295
3.62019	3.42498		3.62019	3.04495
3.65087	3.43248		3.65087	3.03905
3.68155	3.3651		3.68155	2.96815
3.71223	3.22722		3.71223	2.8375
3.74291	3.02562		3.74291	2.6544
3.77359	2.76906		3.77359	2.42785
3.80427	2.46804		3.80427	2.1683
3.83495	2.13414		3.83495	1.88735
3.86563	1.7799		3.86563	1.5976
3.89631	1.41864		3.89631	1.31285
3.92699	1.06542		3.92699	1.0491
3.95767	0.7401		3.95767	0.8265
3.98835	0.48174		3.98835	0.67105
4.01903	0.38322		4.01903	0.60625
4.04971	0.48654		4.04971	0.62765
4.08039	0.66498		4.08039	0.69965
4.11107	0.84156		4.11107	0.78815
4.14175	0.9954		4.14175	0.8755
4.17243	1.12314		4.17243	0.95705
4.20311	1.22808		4.20311	1.03525
4.23379	1.31688		4.23379	1.11625
4.26447	1.398		4.26447	1.20705
4.29515	1.4802		4.29515	1.31315
4.32583	1.57074		4.32583	1.4372
4.35651	1.67436		4.35651	1.57845
4.38719	1.7922		4.38719	1.7331
4.41786	1.9221		4.41786	1.89575
4.44854	2.05932		4.44854	2.05985
4.47922	2.19768		4.47922	2.2188
4.5099	2.3304		4.5099	2.36635
4.54058	2.45076		4.54058	2.4969
4.57126	2.55276		4.57126	2.60565
4.60194	2.63124		4.60194	2.6887
4.63262	2.682		4.63262	2.74315
4.6633	2.70198		4.6633	2.7669
4.69398	2.68938		4.69398	2.75895
4.72466	2.64318		4.72466	2.71905
4.75534	2.5638		4.75534	2.6479
4.78602	2.45244		4.78602	2.5471
4.8167	2.31138		4.8167	2.419
4.84738	2.14392		4.84738	2.26685
4.87806	1.95432		4.87806	2.095
4.90874	1.74798		4.90874	1.90885
4.93942	1.53156		4.93942	1.7154
4.9701	1.31376		4.9701	1.5236
5.00078	1.10634		5.00078	1.34555
5.03146	0.92592		5.03146	1.19675
5.06214	0.7959		5.06214	1.09535
5.09282	0.74088		5.09282	1.05695
5.1235	0.76866		5.1235	1.08555
5.15418	0.85926		5.15418	1.17
5.18486	0.98208		5.18486	1.2907
5.21553	1.11324		5.21553	1.4286
5.24621	1.23774		5.24621	1.5689
5.27689	1.34664		5.27689	1.7009
5.30757	1.43466		5.30757	1.81735
5.33825	1.49892		5.33825	1.91305
5.36893	1.53804		5.36893	1.98465
5.39961	1.55184		5.39961	2.03005
5.43029	1.54098		5.43029	2.04825
5.46097	1.5069		5.46097	2.03905
5.49165	1.4514		5.49165	2.0032
5.52233	1.37694		5.52233	1.94195
5.55301	1.28622		5.55301	1.85735
5.58369	1.182		5.58369	1.7519
5.61437	1.06734		5.61437	1.6285
5.64505	0.94518		5.64505	1.4906
5.67573	0.81828		5.67573	1.3418
5.70641	0.68934		5.70641	1.186
5.73709	0.56076		5.73709	1.0274
5.76777	0.4347		5.76777	0.8703
5.79845	0.31296		5.79845	0.7196
5.82913	0.19698		5.82913	0.581
5.85981	0.08796		5.85981	0.46165
5.89049	0.01446		5.89049	0.3712
5.92117	0.10704		5.92117	0.3202
5.95185	0.19188		5.95185	0.3117
5.98253	0.26826		5.98253	0.3335
6.0132	0.33624		6.0132	0.3676
6.04388	0.39588		6.04388	0.4009
6.07456	0.4473		6.07456	0.42645
6.10524	0.49062		6.10524	0.441
6.13592	0.52578		6.13592	0.4435
6.1666	0.55272		6.1666	0.43405
6.19728	0.57138		6.19728	0.41365
6.22796	0.58146		6.22796	0.38365
6.25864	0.5829		6.25864	0.34575
6.28932	0.57558		6.28932	0.30185
6.32	0.55944		6.32	0.25385
6.35068	0.53472		6.35068	0.20385
6.38136	0.50184		6.38136	0.1538
6.41204	0.46164		6.41204	0.1062
6.44272	0.41538		6.44272	0.06515
6.4734	0.36498		6.4734	0.04355
6.50408	0.3135		6.50408	0.05695
6.53476	0.26574		6.53476	0.08455
6.56544	0.22944		6.56544	0.1119
6.59612	0.21438		6.59612	0.1356
6.6268	0.22632		6.6268	0.15495
6.65748	0.26112		6.65748	0.17
6.68816	0.30894		6.68816	0.18105
6.71884	0.36186		6.71884	0.18865
6.74952	0.41448		6.74952	0.1933
6.7802	0.4635		6.7802	0.1955
6.81087	0.50682		6.81087	0.19575
6.84155	0.54294		6.84155	0.19445
6.87223	0.57114		6.87223	0.19185
6.90291	0.591		6.90291	0.1882
6.93359	0.60258		6.93359	0.1836
6.96427	0.60606		6.96427	0.1781
6.99495	0.60228		6.99495	0.1718
7.02563	0.59196		7.02563	0.16465
7.05631	0.57618		7.05631	0.15685
7.08699	0.55614		7.08699	0.1486
7.11767	0.53316		7.11767	0.1402
7.14835	0.50844		7.14835	0.13235
7.17903	0.48324		7.17903	0.126
7.20971	0.45864		7.20971	0.1225
7.24039	0.43578		7.24039	0.1234
7.27107	0.41532		7.27107	0.12985
7.30175	0.39804		7.30175	0.14225
7.33243	0.38424		7.33243	0.16
7.36311	0.3741		7.36311	0.18185
7.39379	0.36762		7.39379	0.20645
7.42447	0.3645		7.42447	0.23225
7.45515	0.36438		7.45515	0.25795
7.48583	0.36654		7.48583	0.28215
7.51651	0.37026		7.51651	0.3036
7.54719	0.37458		7.54719	0.32115
7.57787	0.37854		7.57787	0.33365
7.60854	0.38124		7.60854	0.34025
7.63922	0.3816		7.63922	0.34025
7.6699	0.37878		7.6699	0.33305
7.70058	0.37188		7.70058	0.31855
7.73126	0.3603		7.73126	0.29675
7.76194	0.34344		7.76194	0.2682
7.79262	0.32094		7.79262	0.2339
7.8233	0.29268		7.8233	0.19565
7.85398	0.25866		7.85398	0.15685
7.88466	0.21912		7.88466	0.1245
7.91534	0.17436		7.91534	0.1113
7.94602	0.12504		7.94602	0.12715
7.9767	0.07188		7.9767	0.16435
8.00738	0.01602		8.00738	0.21075
8.03806	0.04314		8.03806	0.25925
8.06874	0.10248		8.06874	0.30595
8.09942	0.16194		8.09942	0.34855
8.1301	0.22032		8.1301	0.38545
8.16078	0.27654		8.16078	0.4156
8.19146	0.32964		8.19146	0.4382
8.22214	0.3786		8.22214	0.45295
8.25282	0.42252		8.25282	0.45975
8.2835	0.46062		8.2835	0.45885
8.31418	0.49236		8.31418	0.4508
8.34486	0.5172		8.34486	0.4364
8.37554	0.5349		8.37554	0.41655
8.40621	0.54528		8.40621	0.3925
8.43689	0.5484		8.43689	0.36545
8.46757	0.54444		8.46757	0.33675
8.49825	0.53388		8.49825	0.30765
8.52893	0.51714		8.52893	0.2793
8.55961	0.495		8.55961	0.25275
8.59029	0.46824		8.59029	0.22855
8.62097	0.4377		8.62097	0.207
8.65165	0.40434		8.65165	0.1879
8.68233	0.36912		8.68233	0.1707
8.71301	0.33306		8.71301	0.1546
8.74369	0.297		8.74369	0.1388
8.77437	0.2619		8.77437	0.1225
8.80505	0.22836		8.80505	0.1052
8.83573	0.1971		8.83573	0.0866
8.86641	0.16854		8.86641	0.06675
8.89709	0.14298		8.89709	0.0458
8.92777	0.12054		8.92777	0.02425
8.95845	0.10122		8.95845	0.00285743
8.98913	0.0849		8.98913	0.01875
9.01981	0.07164		9.01981	0.03885
9.05049	0.06156		9.05049	0.05735
9.08117	0.05502		9.08117	0.07365
9.11185	0.05244		9.11185	0.08735
9.14253	0.05406		9.14253	0.0981
9.17321	0.05922		9.17321	0.10575
9.20388	0.06678		9.20388	0.11025
9.23456	0.07578		9.23456	0.11165
9.26524	0.08526		9.26524	0.11025
9.29592	0.09462		9.29592	0.1064
9.3266	0.10326		9.3266	0.10065
9.35728	0.11088		9.35728	0.0936
9.38796	0.117		9.38796	0.08605
9.41864	0.12138		9.41864	0.07885
9.44932	0.12384		9.44932	0.07285
9.48	0.12408		9.48	0.06885
9.51068	0.12198		9.51068	0.06715
9.54136	0.11748		9.54136	0.06765
9.57204	0.11052		9.57204	0.0697
9.60272	0.10104		9.60272	0.07255
9.6334	0.0891		9.6334	0.07545
9.66408	0.07494		9.66408	0.07785
9.69476	0.05874		9.69476	0.07955
9.72544	0.04104		9.72544	0.08035
9.75612	0.02358		9.75612	0.0803
9.7868	0.01602		9.7868	0.0796
9.81748	0.03054		9.81748	0.0785
9.84816	0.05148		9.84816	0.0773
9.87884	0.07344		9.87884	0.07625
9.90952	0.09498		9.90952	0.0757
9.9402	0.1155		9.9402	0.07575
9.97088	0.1344		9.97088	0.0765

## Sheet: Figure 1e
Co				Ni
779.11	(NiCo)S0.89			854.21	(NiCo)S0.89
779.52	(NiCo)S			854.33	(NiCo)S
780.26	(NiCo)S1.33			855.7	(NiCo)S1.33
779.9	(NiCo)S2			854.27	(NiCo)S2

## Sheet: Figure 1f
Co				Ni
(NiCo)S0.89		-1.3295		(NiCo)S0.89		-2.0008
(NiCo)S		-1.1576		(NiCo)S		-1.8047
(NiCo)S1.33		-1.185		(NiCo)S1.33		-1.4842
(NiCo)S2		-1.2695		(NiCo)S2		-1.6172

## Sheet: Figure 2a
LSV
(NiCo)S0.89		(NiCo)S		(NiCo)S1.33		(NiCo)S2
0.96	-0.0877	0.96	0	0.96	0.000707887	0.96	-0.03327
0.961	-0.08554	0.961	-0.03421	0.961	0.00133	0.961	-0.03179
0.962	-0.08348	0.962	-0.033	0.962	0.00195	0.962	-0.03034
0.963	-0.08155	0.963	-0.03182	0.963	0.00258	0.963	-0.02893
0.964	-0.0797	0.964	-0.03065	0.964	0.0032	0.964	-0.02755
0.965	-0.07797	0.965	-0.02951	0.965	0.00383	0.965	-0.02621
0.966	-0.0763	0.966	-0.02839	0.966	0.00445	0.966	-0.02492
0.967	-0.0747	0.967	-0.0273	0.967	0.00507	0.967	-0.02365
0.968	-0.07317	0.968	-0.02623	0.968	0.0057	0.968	-0.02242
0.969	-0.07168	0.969	-0.02518	0.969	0.00633	0.969	-0.02123
0.97	-0.07023	0.97	-0.02417	0.97	0.00695	0.97	-0.02007
0.971	-0.06882	0.971	-0.02317	0.971	0.00758	0.971	-0.01896
0.972	-0.06745	0.972	-0.0222	0.972	0.00821	0.972	-0.01787
0.973	-0.06611	0.973	-0.02124	0.973	0.00884	0.973	-0.01683
0.974	-0.0648	0.974	-0.02031	0.974	0.00947	0.974	-0.01582
0.975	-0.06354	0.975	-0.01941	0.975	0.0101	0.975	-0.01485
0.976	-0.06228	0.976	-0.01854	0.976	0.01074	0.976	-0.01395
0.977	-0.06104	0.977	-0.01768	0.977	0.01137	0.977	-0.01309
0.978	-0.05983	0.978	-0.01685	0.978	0.01201	0.978	-0.01228
0.979	-0.05863	0.979	-0.01604	0.979	0.01265	0.979	-0.0115
0.98	-0.05746	0.98	-0.01525	0.98	0.01329	0.98	-0.01075
0.981	-0.0563	0.981	-0.01449	0.981	0.01393	0.981	-0.01004
0.982	-0.05515	0.982	-0.01376	0.982	0.01458	0.982	-0.00936
0.983	-0.05401	0.983	-0.01305	0.983	0.01523	0.983	-0.00872
0.984	-0.0529	0.984	-0.01236	0.984	0.01587	0.984	-0.0081
0.985	-0.0518	0.985	-0.0117	0.985	0.01654	0.985	-0.00752
0.986	-0.05072	0.986	-0.01108	0.986	0.0172	0.986	-0.00696
0.987	-0.04965	0.987	-0.01049	0.987	0.01786	0.987	-0.00643
0.988	-0.04859	0.988	-0.00992	0.988	0.01852	0.988	-0.00592
0.989	-0.04756	0.989	-0.00938	0.989	0.0192	0.989	-0.00543
0.99	-0.04655	0.99	-0.00886	0.99	0.01987	0.99	-0.00496
0.991	-0.04555	0.991	-0.00836	0.991	0.02056	0.991	-0.00452
0.992	-0.04456	0.992	-0.00789	0.992	0.02125	0.992	-0.00408
0.993	-0.04361	0.993	-0.00744	0.993	0.02194	0.993	-0.00367
0.994	-0.04266	0.994	-0.007	0.994	0.02265	0.994	-0.00327
0.995	-0.04173	0.995	-0.00659	0.995	0.02335	0.995	-0.00288
0.996	-0.04082	0.996	-0.00619	0.996	0.02407	0.996	-0.0025
0.997	-0.03993	0.997	-0.00582	0.997	0.02479	0.997	-0.00213
0.998	-0.03906	0.998	-0.00545	0.998	0.02552	0.998	-0.00176
0.999	-0.03818	0.999	-0.00511	0.999	0.02625	0.999	-0.0014
1	-0.03734	1	-0.00478	1	0.027	1	-0.00105
1.001	-0.03651	1.001	-0.00446	1.001	0.02775	1.001	-0.000696056
1.002	-0.03569	1.002	-0.00416	1.002	0.02851	1.002	-0.000349437
1.003	-0.03489	1.003	-0.00387	1.003	0.02928	1.003	-6.16761e-06
1.004	-0.0341	1.004	-0.00358	1.004	0.03006	1.004	0.000334507
1.005	-0.03332	1.005	-0.00331	1.005	0.03085	1.005	0.000672958
1.006	-0.03255	1.006	-0.00305	1.006	0.03163	1.006	0.00101
1.007	-0.0318	1.007	-0.00279	1.007	0.03244	1.007	0.00135
1.008	-0.03106	1.008	-0.00255	1.008	0.03324	1.008	0.00168
1.009	-0.03032	1.009	-0.0023	1.009	0.03407	1.009	0.00201
1.01	-0.02959	1.01	-0.00206	1.01	0.03489	1.01	0.00235
1.011	-0.02887	1.011	-0.00183	1.011	0.03573	1.011	0.00268
1.012	-0.02817	1.012	-0.0016	1.012	0.03658	1.012	0.00301
1.013	-0.02746	1.013	-0.00138	1.013	0.03744	1.013	0.00334
1.014	-0.02677	1.014	-0.00116	1.014	0.0383	1.014	0.00367
1.015	-0.0261	1.015	-0.000944648	1.015	0.03917	1.015	0.004
1.016	-0.02542	1.016	-0.000732254	1.016	0.04006	1.016	0.00433
1.017	-0.02475	1.017	-0.000523099	1.017	0.04096	1.017	0.00466
1.018	-0.02408	1.018	-0.000316761	1.018	0.04186	1.018	0.00499
1.019	-0.02344	1.019	-0.000113352	1.019	0.04276	1.019	0.00531
1.02	-0.02279	1.02	8.74789e-05	1.02	0.04368	1.02	0.00564
1.021	-0.02214	1.021	0.000285775	1.021	0.04461	1.021	0.00596
1.022	-0.02151	1.022	0.000481549	1.022	0.04555	1.022	0.00629
1.023	-0.02087	1.023	0.00067507	1.023	0.04649	1.023	0.00661
1.024	-0.02025	1.024	0.000866056	1.024	0.04744	1.024	0.00693
1.025	-0.01963	1.025	0.00105	1.025	0.04839	1.025	0.00725
1.026	-0.01901	1.026	0.00124	1.026	0.04937	1.026	0.00757
1.027	-0.01841	1.027	0.00143	1.027	0.05034	1.027	0.00789
1.028	-0.0178	1.028	0.00161	1.028	0.05132	1.028	0.0082
1.029	-0.0172	1.029	0.00179	1.029	0.05231	1.029	0.00852
1.03	-0.01661	1.03	0.00196	1.03	0.05331	1.03	0.00884
1.031	-0.01601	1.031	0.00214	1.031	0.05431	1.031	0.00915
1.032	-0.01542	1.032	0.00231	1.032	0.05531	1.032	0.00947
1.033	-0.01485	1.033	0.00248	1.033	0.05632	1.033	0.00978
1.034	-0.01425	1.034	0.00265	1.034	0.05735	1.034	0.0101
1.035	-0.01368	1.035	0.00281	1.035	0.05837	1.035	0.01041
1.036	-0.01311	1.036	0.00298	1.036	0.05941	1.036	0.01073
1.037	-0.01255	1.037	0.00314	1.037	0.06044	1.037	0.01104
1.038	-0.01198	1.038	0.0033	1.038	0.06148	1.038	0.01136
1.039	-0.01142	1.039	0.00346	1.039	0.06252	1.039	0.01168
1.04	-0.01086	1.04	0.00362	1.04	0.06358	1.04	0.01199
1.041	-0.01031	1.041	0.00377	1.041	0.06463	1.041	0.01231
1.042	-0.00976	1.042	0.00393	1.042	0.06569	1.042	0.01263
1.043	-0.00921	1.043	0.00408	1.043	0.06675	1.043	0.01295
1.044	-0.00867	1.044	0.00423	1.044	0.06782	1.044	0.01328
1.045	-0.00813	1.045	0.00438	1.045	0.06889	1.045	0.0136
1.046	-0.00759	1.046	0.00454	1.046	0.06996	1.046	0.01393
1.047	-0.00705	1.047	0.00468	1.047	0.07103	1.047	0.01425
1.048	-0.00652	1.048	0.00483	1.048	0.07211	1.048	0.01459
1.049	-0.00599	1.049	0.00498	1.049	0.0732	1.049	0.01493
1.05	-0.00546	1.05	0.00513	1.05	0.07428	1.05	0.01527
1.051	-0.00494	1.051	0.00528	1.051	0.07537	1.051	0.01561
1.052	-0.00442	1.052	0.00543	1.052	0.07646	1.052	0.01594
1.053	-0.0039	1.053	0.00558	1.053	0.07756	1.053	0.01628
1.054	-0.00338	1.054	0.00573	1.054	0.07865	1.054	0.01663
1.055	-0.00287	1.055	0.00588	1.055	0.07976	1.055	0.01699
1.056	-0.00236	1.056	0.00603	1.056	0.08086	1.056	0.01734
1.057	-0.00185	1.057	0.00618	1.057	0.08196	1.057	0.01769
1.058	-0.00134	1.058	0.00633	1.058	0.08307	1.058	0.01806
1.059	-0.000839155	1.059	0.00648	1.059	0.08418	1.059	0.01842
1.06	-0.00033662	1.06	0.00663	1.06	0.0853	1.06	0.01879
1.061	0.000163803	1.061	0.00678	1.061	0.08641	1.061	0.01915
1.062	0.000662394	1.062	0.00694	1.062	0.08754	1.062	0.01952
1.063	0.00116	1.063	0.00709	1.063	0.08865	1.063	0.0199
1.064	0.00165	1.064	0.00725	1.064	0.08977	1.064	0.02028
1.065	0.00215	1.065	0.0074	1.065	0.0909	1.065	0.02066
1.066	0.00264	1.066	0.00756	1.066	0.09204	1.066	0.02104
1.067	0.00313	1.067	0.00771	1.067	0.09317	1.067	0.02144
1.068	0.00362	1.068	0.00787	1.068	0.09431	1.068	0.02183
1.069	0.0041	1.069	0.00803	1.069	0.09545	1.069	0.02223
1.07	0.00459	1.07	0.00819	1.07	0.09661	1.07	0.02262
1.071	0.00507	1.071	0.00835	1.071	0.09776	1.071	0.02301
1.072	0.00555	1.072	0.00851	1.072	0.09892	1.072	0.02342
1.073	0.00603	1.073	0.00867	1.073	0.10007	1.073	0.02382
1.074	0.00651	1.074	0.00883	1.074	0.10124	1.074	0.02423
1.075	0.00699	1.075	0.00899	1.075	0.10242	1.075	0.02463
1.076	0.00747	1.076	0.00915	1.076	0.10361	1.076	0.02504
1.077	0.00795	1.077	0.00931	1.077	0.10479	1.077	0.02546
1.078	0.00842	1.078	0.00948	1.078	0.10599	1.078	0.02587
1.079	0.0089	1.079	0.00964	1.079	0.1072	1.079	0.02628
1.08	0.00937	1.08	0.0098	1.08	0.10841	1.08	0.0267
1.081	0.00985	1.081	0.00997	1.081	0.10963	1.081	0.02713
1.082	0.01032	1.082	0.01013	1.082	0.11087	1.082	0.02755
1.083	0.01079	1.083	0.0103	1.083	0.11211	1.083	0.02796
1.084	0.01127	1.084	0.01046	1.084	0.11337	1.084	0.02838
1.085	0.01174	1.085	0.01062	1.085	0.11463	1.085	0.0288
1.086	0.01221	1.086	0.01079	1.086	0.11592	1.086	0.02923
1.087	0.01269	1.087	0.01095	1.087	0.11721	1.087	0.02965
1.088	0.01316	1.088	0.01112	1.088	0.11851	1.088	0.03008
1.089	0.01364	1.089	0.01128	1.089	0.11983	1.089	0.03051
1.09	0.01411	1.09	0.01145	1.09	0.12117	1.09	0.03093
1.091	0.01459	1.091	0.01161	1.091	0.12252	1.091	0.03135
1.092	0.01508	1.092	0.01177	1.092	0.12387	1.092	0.03177
1.093	0.01556	1.093	0.01194	1.093	0.12527	1.093	0.0322
1.094	0.01604	1.094	0.0121	1.094	0.12666	1.094	0.03263
1.095	0.01654	1.095	0.01227	1.095	0.12808	1.095	0.03306
1.096	0.01703	1.096	0.01243	1.096	0.12952	1.096	0.03348
1.097	0.01752	1.097	0.01259	1.097	0.13097	1.097	0.03392
1.098	0.01803	1.098	0.01276	1.098	0.13245	1.098	0.03434
1.099	0.01852	1.099	0.01292	1.099	0.13394	1.099	0.03476
1.1	0.01904	1.1	0.01309	1.1	0.13546	1.1	0.0352
1.101	0.01955	1.101	0.01325	1.101	0.137	1.101	0.03562
1.102	0.02007	1.102	0.01341	1.102	0.13856	1.102	0.03606
1.103	0.02059	1.103	0.01358	1.103	0.14015	1.103	0.03648
1.104	0.02113	1.104	0.01374	1.104	0.14183	1.104	0.03692
1.105	0.02166	1.105	0.01391	1.105	0.14338	1.105	0.03735
1.106	0.02221	1.106	0.01407	1.106	0.14507	1.106	0.03779
1.107	0.02276	1.107	0.01424	1.107	0.14676	1.107	0.03821
1.108	0.02332	1.108	0.01441	1.108	0.14845	1.108	0.03865
1.109	0.0239	1.109	0.01458	1.109	0.15028	1.109	0.0391
1.11	0.02448	1.11	0.01475	1.11	0.15197	1.11	0.03954
1.111	0.02507	1.111	0.0149	1.111	0.1538	1.111	0.03999
1.112	0.02566	1.112	0.01507	1.112	0.15563	1.112	0.04042
1.113	0.02628	1.113	0.01524	1.113	0.15746	1.113	0.04087
1.114	0.0269	1.114	0.01541	1.114	0.15944	1.114	0.04132
1.115	0.02752	1.115	0.01559	1.115	0.16141	1.115	0.04177
1.116	0.02817	1.116	0.01576	1.116	0.16338	1.116	0.04224
1.117	0.02883	1.117	0.01593	1.117	0.16535	1.117	0.0427
1.118	0.02949	1.118	0.0161	1.118	0.16746	1.118	0.04317
1.119	0.03017	1.119	0.01627	1.119	0.16958	1.119	0.04365
1.12	0.03086	1.12	0.01645	1.12	0.17169	1.12	0.04413
1.121	0.03156	1.121	0.01662	1.121	0.17394	1.121	0.04461
1.122	0.03228	1.122	0.0168	1.122	0.1762	1.122	0.0451
1.123	0.03301	1.123	0.01699	1.123	0.17845	1.123	0.04559
1.124	0.03376	1.124	0.01715	1.124	0.18085	1.124	0.0461
1.125	0.03452	1.125	0.01734	1.125	0.18324	1.125	0.04661
1.126	0.0353	1.126	0.01752	1.126	0.18563	1.126	0.04713
1.127	0.03607	1.127	0.01772	1.127	0.18817	1.127	0.04765
1.128	0.03687	1.128	0.0179	1.128	0.19085	1.128	0.04818
1.129	0.03769	1.129	0.01808	1.129	0.19338	1.129	0.04873
1.13	0.03851	1.13	0.01828	1.13	0.19606	1.13	0.04928
1.131	0.03935	1.131	0.01848	1.131	0.19873	1.131	0.04986
1.132	0.0402	1.132	0.01868	1.132	0.20155	1.132	0.05044
1.133	0.04107	1.133	0.01887	1.133	0.20437	1.133	0.05103
1.134	0.04194	1.134	0.01908	1.134	0.20718	1.134	0.05163
1.135	0.04283	1.135	0.0193	1.135	0.21014	1.135	0.05225
1.136	0.04375	1.136	0.01951	1.136	0.2131	1.136	0.05289
1.137	0.04466	1.137	0.01972	1.137	0.21606	1.137	0.05354
1.138	0.04559	1.138	0.01994	1.138	0.21901	1.138	0.0542
1.139	0.04654	1.139	0.02017	1.139	0.22211	1.139	0.05489
1.14	0.04748	1.14	0.02041	1.14	0.22507	1.14	0.05558
1.141	0.04845	1.141	0.02065	1.141	0.22817	1.141	0.0563
1.142	0.04942	1.142	0.0209	1.142	0.23141	1.142	0.05704
1.143	0.05041	1.143	0.02114	1.143	0.23451	1.143	0.0578
1.144	0.05141	1.144	0.02141	1.144	0.23775	1.144	0.05858
1.145	0.05242	1.145	0.02168	1.145	0.24099	1.145	0.05938
1.146	0.05344	1.146	0.02196	1.146	0.24437	1.146	0.0602
1.147	0.05446	1.147	0.02224	1.147	0.24775	1.147	0.06104
1.148	0.05551	1.148	0.02254	1.148	0.25113	1.148	0.0619
1.149	0.05655	1.149	0.02283	1.149	0.25465	1.149	0.06279
1.15	0.05761	1.15	0.02314	1.15	0.25831	1.15	0.0637
1.151	0.05868	1.151	0.02346	1.151	0.26211	1.151	0.06465
1.152	0.05976	1.152	0.0238	1.152	0.26606	1.152	0.06561
1.153	0.06085	1.153	0.02414	1.153	0.27028	1.153	0.06659
1.154	0.06194	1.154	0.02449	1.154	0.27465	1.154	0.06761
1.155	0.06306	1.155	0.02486	1.155	0.27915	1.155	0.06865
1.156	0.06417	1.156	0.02524	1.156	0.28394	1.156	0.06972
1.157	0.0653	1.157	0.02562	1.157	0.28915	1.157	0.0708
1.158	0.06642	1.158	0.02603	1.158	0.29465	1.158	0.07193
1.159	0.06756	1.159	0.02644	1.159	0.30042	1.159	0.07307
1.16	0.06872	1.16	0.02686	1.16	0.30676	1.16	0.07424
1.161	0.06989	1.161	0.0273	1.161	0.31338	1.161	0.07544
1.162	0.07106	1.162	0.02775	1.162	0.3207	1.162	0.07665
1.163	0.07224	1.163	0.02821	1.163	0.32845	1.163	0.0779
1.164	0.07342	1.164	0.02868	1.164	0.33676	1.164	0.07917
1.165	0.07463	1.165	0.02917	1.165	0.34577	1.165	0.08046
1.166	0.07585	1.166	0.02966	1.166	0.35535	1.166	0.08179
1.167	0.07707	1.167	0.03018	1.167	0.36563	1.167	0.08314
1.168	0.0783	1.168	0.0307	1.168	0.37662	1.168	0.08452
1.169	0.07955	1.169	0.03124	1.169	0.38845	1.169	0.08592
1.17	0.0808	1.17	0.03179	1.17	0.40085	1.17	0.08734
1.171	0.08207	1.171	0.03234	1.171	0.41408	1.171	0.08879
1.172	0.08335	1.172	0.03292	1.172	0.42817	1.172	0.09025
1.173	0.08465	1.173	0.03349	1.173	0.44296	1.173	0.09175
1.174	0.08596	1.174	0.03408	1.174	0.45859	1.174	0.09327
1.175	0.08728	1.175	0.03469	1.175	0.47493	1.175	0.0948
1.176	0.08862	1.176	0.03531	1.176	0.49183	1.176	0.09635
1.177	0.08997	1.177	0.03593	1.177	0.50958	1.177	0.09793
1.178	0.09134	1.178	0.03656	1.178	0.52803	1.178	0.09954
1.179	0.09272	1.179	0.03721	1.179	0.5469	1.179	0.10114
1.18	0.09411	1.18	0.03787	1.18	0.56648	1.18	0.10279
1.181	0.09554	1.181	0.03854	1.181	0.58648	1.181	0.10444
1.182	0.09697	1.182	0.03921	1.182	0.6069	1.182	0.10611
1.183	0.09842	1.183	0.03989	1.183	0.62761	1.183	0.1078
1.184	0.0999	1.184	0.04058	1.184	0.64859	1.184	0.10952
1.185	0.10139	1.185	0.04127	1.185	0.66972	1.185	0.11125
1.186	0.10292	1.186	0.04199	1.186	0.69099	1.186	0.113
1.187	0.10445	1.187	0.04269	1.187	0.71225	1.187	0.11476
1.188	0.10601	1.188	0.04341	1.188	0.73338	1.188	0.11655
1.189	0.10759	1.189	0.04414	1.189	0.75437	1.189	0.11837
1.19	0.1092	1.19	0.04487	1.19	0.77507	1.19	0.1202
1.191	0.11083	1.191	0.04562	1.191	0.79535	1.191	0.12206
1.192	0.11248	1.192	0.04637	1.192	0.81521	1.192	0.12393
1.193	0.11417	1.193	0.04713	1.193	0.83437	1.193	0.12585
1.194	0.11586	1.194	0.04789	1.194	0.8531	1.194	0.12777
1.195	0.11759	1.195	0.04866	1.195	0.87099	1.195	0.12975
1.196	0.11934	1.196	0.04944	1.196	0.88803	1.196	0.13175
1.197	0.12111	1.197	0.05023	1.197	0.90423	1.197	0.13379
1.198	0.12292	1.198	0.05101	1.198	0.91958	1.198	0.13586
1.199	0.12473	1.199	0.05182	1.199	0.93408	1.199	0.13799
1.2	0.12658	1.2	0.05262	1.2	0.94746	1.2	0.14014
1.201	0.12845	1.201	0.05344	1.201	0.95986	1.201	0.14239
1.202	0.13035	1.202	0.05425	1.202	0.97127	1.202	0.14465
1.203	0.13227	1.203	0.05507	1.203	0.98155	1.203	0.1469
1.204	0.13421	1.204	0.05592	1.204	0.99099	1.204	0.1493
1.205	0.13618	1.205	0.05675	1.205	0.9993	1.205	0.15183
1.206	0.13818	1.206	0.05761	1.206	1.00676	1.206	0.15437
1.207	0.1402	1.207	0.05846	1.207	1.01324	1.207	0.1569
1.208	0.14225	1.208	0.05932	1.208	1.01873	1.208	0.15958
1.209	0.14437	1.209	0.0602	1.209	1.02352	1.209	0.16239
1.21	0.14648	1.21	0.06108	1.21	1.02761	1.21	0.16521
1.211	0.14859	1.211	0.06199	1.211	1.03099	1.211	0.16817
1.212	0.1507	1.212	0.06289	1.212	1.03366	1.212	0.17113
1.213	0.15296	1.213	0.0638	1.213	1.03592	1.213	0.17437
1.214	0.15521	1.214	0.06472	1.214	1.03761	1.214	0.17746
1.215	0.15746	1.215	0.06566	1.215	1.03901	1.215	0.18085
1.216	0.15986	1.216	0.06661	1.216	1.04014	1.216	0.18423
1.217	0.16225	1.217	0.06756	1.217	1.04113	1.217	0.18775
1.218	0.16465	1.218	0.06854	1.218	1.04197	1.218	0.19141
1.219	0.16718	1.219	0.06951	1.219	1.04268	1.219	0.19507
1.22	0.16972	1.22	0.07051	1.22	1.04352	1.22	0.19887
1.221	0.17225	1.221	0.07151	1.221	1.04437	1.221	0.20282
1.222	0.17507	1.222	0.07254	1.222	1.04549	1.222	0.20676
1.223	0.17775	1.223	0.07356	1.223	1.04676	1.223	0.21085
1.224	0.1807	1.224	0.07461	1.224	1.04845	1.224	0.21493
1.225	0.18366	1.225	0.07568	1.225	1.05042	1.225	0.21915
1.226	0.18676	1.226	0.07675	1.226	1.05268	1.226	0.22338
1.227	0.19	1.227	0.07783	1.227	1.05535	1.227	0.22775
1.228	0.19324	1.228	0.07894	1.228	1.05845	1.228	0.23211
1.229	0.19662	1.229	0.08006	1.229	1.06197	1.229	0.23648
1.23	0.20028	1.23	0.0812	1.23	1.06606	1.23	0.24099
1.231	0.20394	1.231	0.08235	1.231	1.07042	1.231	0.24549
1.232	0.20775	1.232	0.08352	1.232	1.07535	1.232	0.25
1.233	0.21169	1.233	0.0847	1.233	1.08056	1.233	0.25437
1.234	0.21592	1.234	0.0859	1.234	1.0862	1.234	0.25887
1.235	0.22014	1.235	0.08711	1.235	1.09225	1.235	0.26338
1.236	0.22451	1.236	0.08835	1.236	1.09845	1.236	0.26775
1.237	0.22915	1.237	0.08959	1.237	1.10507	1.237	0.27225
1.238	0.2338	1.238	0.09086	1.238	1.11197	1.238	0.27648
1.239	0.23873	1.239	0.09214	1.239	1.11887	1.239	0.28085
1.24	0.24366	1.24	0.09344	1.24	1.12606	1.24	0.28507
1.241	0.24873	1.241	0.09476	1.241	1.13324	1.241	0.28915
1.242	0.25408	1.242	0.09608	1.242	1.14042	1.242	0.29324
1.243	0.25944	1.243	0.09744	1.243	1.14761	1.243	0.29718
1.244	0.26493	1.244	0.0988	1.244	1.15479	1.244	0.30113
1.245	0.27056	1.245	0.10017	1.245	1.16169	1.245	0.30493
1.246	0.2762	1.246	0.10156	1.246	1.16845	1.246	0.30859
1.247	0.28197	1.247	0.10299	1.247	1.17507	1.247	0.31211
1.248	0.28775	1.248	0.10441	1.248	1.18127	1.248	0.31563
1.249	0.29366	1.249	0.10585	1.249	1.18718	1.249	0.31887
1.25	0.29944	1.25	0.10731	1.25	1.19268	1.25	0.32211
1.251	0.30535	1.251	0.10877	1.251	1.19775	1.251	0.32535
1.252	0.31127	1.252	0.11027	1.252	1.20239	1.252	0.32831
1.253	0.31718	1.253	0.11176	1.253	1.20662	1.253	0.33113
1.254	0.32296	1.254	0.11328	1.254	1.21042	1.254	0.33394
1.255	0.32873	1.255	0.11482	1.255	1.21352	1.255	0.33662
1.256	0.33437	1.256	0.11635	1.256	1.2162	1.256	0.3393
1.257	0.34	1.257	0.11792	1.257	1.21817	1.257	0.34169
1.258	0.34535	1.258	0.11948	1.258	1.21972	1.258	0.34408
1.259	0.3507	1.259	0.12106	1.259	1.2207	1.259	0.34648
1.26	0.35592	1.26	0.12266	1.26	1.22099	1.26	0.34873
1.261	0.36099	1.261	0.12427	1.261	1.22085	1.261	0.35085
1.262	0.36577	1.262	0.12589	1.262	1.22	1.262	0.35296
1.263	0.37042	1.263	0.12752	1.263	1.21859	1.263	0.35507
1.264	0.37493	1.264	0.12915	1.264	1.21676	1.264	0.35704
1.265	0.37915	1.265	0.13082	1.265	1.21423	1.265	0.35901
1.266	0.38324	1.266	0.13248	1.266	1.21113	1.266	0.36085
1.267	0.38704	1.267	0.13415	1.267	1.20761	1.267	0.36282
1.268	0.3907	1.268	0.13583	1.268	1.20352	1.268	0.36465
1.269	0.39408	1.269	0.13752	1.269	1.19887	1.269	0.36648
1.27	0.39732	1.27	0.13923	1.27	1.1938	1.27	0.36831
1.271	0.40028	1.271	0.14099	1.271	1.18817	1.271	0.37
1.272	0.40296	1.272	0.14268	1.272	1.18225	1.272	0.37183
1.273	0.40549	1.273	0.14437	1.273	1.17577	1.273	0.37366
1.274	0.40775	1.274	0.14606	1.274	1.16887	1.274	0.37535
1.275	0.40986	1.275	0.14775	1.275	1.16169	1.275	0.37718
1.276	0.41183	1.276	0.14958	1.276	1.15408	1.276	0.37901
1.277	0.41352	1.277	0.15127	1.277	1.1462	1.277	0.3807
1.278	0.41507	1.278	0.15296	1.278	1.13803	1.278	0.38254
1.279	0.41648	1.279	0.15479	1.279	1.12944	1.279	0.38437
1.28	0.41775	1.28	0.15648	1.28	1.1207	1.28	0.38606
1.281	0.41887	1.281	0.15817	1.281	1.11155	1.281	0.38789
1.282	0.41986	1.282	0.15986	1.282	1.10239	1.282	0.38972
1.283	0.4207	1.283	0.16169	1.283	1.09282	1.283	0.39155
1.284	0.42141	1.284	0.16338	1.284	1.08324	1.284	0.39338
1.285	0.42211	1.285	0.16507	1.285	1.07338	1.285	0.39507
1.286	0.42268	1.286	0.16676	1.286	1.06338	1.286	0.3969
1.287	0.42324	1.287	0.16845	1.287	1.05338	1.287	0.39873
1.288	0.42366	1.288	0.17014	1.288	1.04324	1.288	0.40042
1.289	0.42394	1.289	0.17183	1.289	1.03296	1.289	0.40211
1.29	0.42437	1.29	0.17338	1.29	1.02268	1.29	0.40394
1.291	0.42465	1.291	0.17507	1.291	1.01225	1.291	0.40563
1.292	0.42479	1.292	0.17676	1.292	1.00197	1.292	0.40718
1.293	0.42507	1.293	0.17831	1.293	0.99155	1.293	0.40887
1.294	0.42521	1.294	0.17986	1.294	0.98127	1.294	0.41042
1.295	0.42535	1.295	0.18155	1.295	0.97085	1.295	0.41197
1.296	0.42549	1.296	0.1831	1.296	0.96056	1.296	0.41338
1.297	0.42563	1.297	0.18465	1.297	0.95042	1.297	0.41479
1.298	0.42577	1.298	0.1862	1.298	0.94028	1.298	0.4162
1.299	0.42577	1.299	0.18775	1.299	0.93028	1.299	0.41746
1.3	0.42592	1.3	0.18915	1.3	0.92028	1.3	0.41873
1.301	0.42592	1.301	0.1907	1.301	0.91056	1.301	0.41986
1.302	0.42592	1.302	0.19211	1.302	0.90085	1.302	0.42099
1.303	0.42592	1.303	0.19366	1.303	0.89127	1.303	0.42197
1.304	0.42577	1.304	0.19507	1.304	0.88197	1.304	0.42296
1.305	0.42563	1.305	0.19648	1.305	0.87268	1.305	0.4238
1.306	0.42549	1.306	0.19789	1.306	0.86366	1.306	0.42451
1.307	0.42535	1.307	0.1993	1.307	0.85479	1.307	0.42507
1.308	0.42521	1.308	0.2007	1.308	0.84606	1.308	0.42563
1.309	0.42493	1.309	0.20197	1.309	0.83746	1.309	0.42606
1.31	0.42465	1.31	0.20338	1.31	0.82915	1.31	0.42634
1.311	0.42423	1.311	0.20465	1.311	0.82099	1.311	0.42662
1.312	0.42394	1.312	0.20592	1.312	0.81296	1.312	0.42676
1.313	0.42352	1.313	0.20718	1.313	0.80521	1.313	0.42662
1.314	0.42296	1.314	0.20845	1.314	0.79761	1.314	0.42662
1.315	0.42254	1.315	0.20972	1.315	0.79014	1.315	0.42634
1.316	0.42197	1.316	0.21085	1.316	0.78296	1.316	0.42592
1.317	0.42141	1.317	0.21197	1.317	0.77606	1.317	0.42549
1.318	0.42085	1.318	0.2131	1.318	0.76915	1.318	0.42479
1.319	0.42028	1.319	0.21423	1.319	0.76254	1.319	0.42408
1.32	0.41958	1.32	0.21521	1.32	0.7562	1.32	0.42324
1.321	0.41887	1.321	0.2162	1.321	0.74986	1.321	0.42225
1.322	0.41831	1.322	0.21704	1.322	0.7438	1.322	0.42113
1.323	0.41761	1.323	0.21789	1.323	0.73803	1.323	0.41986
1.324	0.41704	1.324	0.21873	1.324	0.73225	1.324	0.41845
1.325	0.41634	1.325	0.21944	1.325	0.72676	1.325	0.41704
1.326	0.41577	1.326	0.22014	1.326	0.72155	1.326	0.41549
1.327	0.41521	1.327	0.2207	1.327	0.71634	1.327	0.41366
1.328	0.41465	1.328	0.22113	1.328	0.71141	1.328	0.41183
1.329	0.41423	1.329	0.22155	1.329	0.70662	1.329	0.40986
1.33	0.4138	1.33	0.22183	1.33	0.70197	1.33	0.40789
1.331	0.41352	1.331	0.22211	1.331	0.69746	1.331	0.40563
1.332	0.4131	1.332	0.22211	1.332	0.6931	1.332	0.40338
1.333	0.41296	1.333	0.22211	1.333	0.68887	1.333	0.40099
1.334	0.41282	1.334	0.22211	1.334	0.68493	1.334	0.39845
1.335	0.41282	1.335	0.22183	1.335	0.68099	1.335	0.39592
1.336	0.41282	1.336	0.22155	1.336	0.67732	1.336	0.39324
1.337	0.41296	1.337	0.22113	1.337	0.67366	1.337	0.39042
1.338	0.4131	1.338	0.22056	1.338	0.67014	1.338	0.38761
1.339	0.41338	1.339	0.21986	1.339	0.66676	1.339	0.38465
1.34	0.4138	1.34	0.21901	1.34	0.66366	1.34	0.38169
1.341	0.41423	1.341	0.21803	1.341	0.66056	1.341	0.37859
1.342	0.41479	1.342	0.21704	1.342	0.65746	1.342	0.37535
1.343	0.41549	1.343	0.21592	1.343	0.65465	1.343	0.37211
1.344	0.4162	1.344	0.21465	1.344	0.65183	1.344	0.36887
1.345	0.4169	1.345	0.21324	1.345	0.64915	1.345	0.36549
1.346	0.41789	1.346	0.21169	1.346	0.64662	1.346	0.36211
1.347	0.41873	1.347	0.21014	1.347	0.64423	1.347	0.35873
1.348	0.41972	1.348	0.20845	1.348	0.64183	1.348	0.35521
1.349	0.4207	1.349	0.20662	1.349	0.63958	1.349	0.35169
1.35	0.42183	1.35	0.20465	1.35	0.63732	1.35	0.34817
1.351	0.42296	1.351	0.20268	1.351	0.63521	1.351	0.34451
1.352	0.42408	1.352	0.2007	1.352	0.63324	1.352	0.34099
1.353	0.42521	1.353	0.19859	1.353	0.63127	1.353	0.33732
1.354	0.42634	1.354	0.19648	1.354	0.62944	1.354	0.33366
1.355	0.42746	1.355	0.19423	1.355	0.62761	1.355	0.33014
1.356	0.42859	1.356	0.19211	1.356	0.62592	1.356	0.32648
1.357	0.42972	1.357	0.18986	1.357	0.62423	1.357	0.32282
1.358	0.43085	1.358	0.18761	1.358	0.62254	1.358	0.31915
1.359	0.43183	1.359	0.18535	1.359	0.62099	1.359	0.31549
1.36	0.43296	1.36	0.1831	1.36	0.61958	1.36	0.31183
1.361	0.43394	1.361	0.18099	1.361	0.61817	1.361	0.30831
1.362	0.43479	1.362	0.17887	1.362	0.61676	1.362	0.30465
1.363	0.43563	1.363	0.17676	1.363	0.61549	1.363	0.30113
1.364	0.43648	1.364	0.17479	1.364	0.61423	1.364	0.29761
1.365	0.43718	1.365	0.17282	1.365	0.6131	1.365	0.29408
1.366	0.43789	1.366	0.17113	1.366	0.61197	1.366	0.29056
1.367	0.43859	1.367	0.16944	1.367	0.61085	1.367	0.28718
1.368	0.43915	1.368	0.16789	1.368	0.60972	1.368	0.28366
1.369	0.43958	1.369	0.16648	1.369	0.60873	1.369	0.28028
1.37	0.44014	1.37	0.16535	1.37	0.60775	1.37	0.27704
1.371	0.44042	1.371	0.16437	1.371	0.6069	1.371	0.2738
1.372	0.44085	1.372	0.16352	1.372	0.60606	1.372	0.27056
1.373	0.44113	1.373	0.16282	1.373	0.60521	1.373	0.26732
1.374	0.44141	1.374	0.16254	1.374	0.60451	1.374	0.26423
1.375	0.44169	1.375	0.16225	1.375	0.60366	1.375	0.26113
1.376	0.44183	1.376	0.16239	1.376	0.60296	1.376	0.25817
1.377	0.44211	1.377	0.16268	1.377	0.60239	1.377	0.25521
1.378	0.44225	1.378	0.16324	1.378	0.60183	1.378	0.25225
1.379	0.44239	1.379	0.16408	1.379	0.60127	1.379	0.24944
1.38	0.44254	1.38	0.16521	1.38	0.6007	1.38	0.24676
1.381	0.44282	1.381	0.16648	1.381	0.60014	1.381	0.24394
1.382	0.44296	1.382	0.16817	1.382	0.59972	1.382	0.24141
1.383	0.44324	1.383	0.17	1.383	0.5993	1.383	0.23873
1.384	0.44352	1.384	0.17211	1.384	0.59901	1.384	0.23634
1.385	0.4438	1.385	0.17465	1.385	0.59873	1.385	0.2338
1.386	0.44408	1.386	0.17732	1.386	0.59845	1.386	0.23155
1.387	0.44451	1.387	0.18014	1.387	0.59817	1.387	0.22915
1.388	0.44493	1.388	0.18338	1.388	0.59789	1.388	0.2269
1.389	0.44535	1.389	0.18662	1.389	0.59775	1.389	0.22479
1.39	0.44592	1.39	0.19028	1.39	0.59761	1.39	0.22268
1.391	0.44662	1.391	0.19408	1.391	0.59761	1.391	0.2207
1.392	0.44718	1.392	0.19803	1.392	0.59746	1.392	0.21873
1.393	0.44803	1.393	0.20211	1.393	0.59746	1.393	0.21676
1.394	0.44887	1.394	0.20648	1.394	0.59746	1.394	0.21493
1.395	0.44972	1.395	0.21085	1.395	0.59761	1.395	0.21324
1.396	0.4507	1.396	0.21535	1.396	0.59761	1.396	0.21141
1.397	0.45169	1.397	0.22	1.397	0.59775	1.397	0.20986
1.398	0.45282	1.398	0.22465	1.398	0.59789	1.398	0.20831
1.399	0.45394	1.399	0.2293	1.399	0.59817	1.399	0.20676
1.4	0.45521	1.4	0.23408	1.4	0.59831	1.4	0.20535
1.401	0.45662	1.401	0.23873	1.401	0.59859	1.401	0.20394
1.402	0.45789	1.402	0.24338	1.402	0.59901	1.402	0.20254
1.403	0.45944	1.403	0.24803	1.403	0.5993	1.403	0.20127
1.404	0.46085	1.404	0.25268	1.404	0.59972	1.404	0.2
1.405	0.46254	1.405	0.25704	1.405	0.60014	1.405	0.19887
1.406	0.46408	1.406	0.26141	1.406	0.60056	1.406	0.19775
1.407	0.46577	1.407	0.26563	1.407	0.60099	1.407	0.19676
1.408	0.46761	1.408	0.26986	1.408	0.60155	1.408	0.19563
1.409	0.4693	1.409	0.27366	1.409	0.60211	1.409	0.19479
1.41	0.47113	1.41	0.27746	1.41	0.60268	1.41	0.1938
1.411	0.4731	1.411	0.28113	1.411	0.60338	1.411	0.19296
1.412	0.47493	1.412	0.28451	1.412	0.60408	1.412	0.19211
1.413	0.4769	1.413	0.28761	1.413	0.60479	1.413	0.19127
1.414	0.47901	1.414	0.2907	1.414	0.60549	1.414	0.19056
1.415	0.48099	1.415	0.29338	1.415	0.60634	1.415	0.18986
1.416	0.4831	1.416	0.29606	1.416	0.60718	1.416	0.1893
1.417	0.48521	1.417	0.29831	1.417	0.60803	1.417	0.18859
1.418	0.48746	1.418	0.30042	1.418	0.60887	1.418	0.18803
1.419	0.48972	1.419	0.30239	1.419	0.60986	1.419	0.18746
1.42	0.49197	1.42	0.30408	1.42	0.61099	1.42	0.18704
1.421	0.49423	1.421	0.30563	1.421	0.61197	1.421	0.18648
1.422	0.49648	1.422	0.30704	1.422	0.6131	1.422	0.18606
1.423	0.49887	1.423	0.30817	1.423	0.61437	1.423	0.18563
1.424	0.50127	1.424	0.30915	1.424	0.61563	1.424	0.18521
1.425	0.50366	1.425	0.31	1.425	0.6169	1.425	0.18493
1.426	0.5062	1.426	0.3107	1.426	0.61831	1.426	0.18465
1.427	0.50873	1.427	0.31141	1.427	0.61972	1.427	0.18423
1.428	0.51127	1.428	0.31183	1.428	0.62127	1.428	0.18394
1.429	0.51394	1.429	0.31211	1.429	0.62282	1.429	0.1838
1.43	0.51662	1.43	0.31239	1.43	0.62451	1.43	0.18352
1.431	0.5193	1.431	0.31254	1.431	0.62634	1.431	0.18338
1.432	0.52211	1.432	0.31268	1.432	0.62817	1.432	0.1831
1.433	0.52479	1.433	0.31282	1.433	0.63014	1.433	0.18296
1.434	0.52775	1.434	0.31282	1.434	0.63211	1.434	0.18282
1.435	0.5307	1.435	0.31282	1.435	0.63437	1.435	0.18268
1.436	0.53366	1.436	0.31282	1.436	0.63662	1.436	0.18268
1.437	0.53662	1.437	0.31282	1.437	0.63901	1.437	0.18254
1.438	0.53972	1.438	0.31282	1.438	0.64155	1.438	0.18254
1.439	0.54296	1.439	0.31296	1.439	0.64423	1.439	0.18239
1.44	0.5462	1.44	0.31296	1.44	0.64704	1.44	0.18239
1.441	0.54944	1.441	0.3131	1.441	0.65	1.441	0.18239
1.442	0.55282	1.442	0.31324	1.442	0.6531	1.442	0.18239
1.443	0.55634	1.443	0.31338	1.443	0.65648	1.443	0.18239
1.444	0.55986	1.444	0.31352	1.444	0.66	1.444	0.18239
1.445	0.56352	1.445	0.3138	1.445	0.66366	1.445	0.18254
1.446	0.56718	1.446	0.31423	1.446	0.66746	1.446	0.18254
1.447	0.57099	1.447	0.31451	1.447	0.67155	1.447	0.18268
1.448	0.57493	1.448	0.31507	1.448	0.67592	1.448	0.18268
1.449	0.57887	1.449	0.31549	1.449	0.68056	1.449	0.18282
1.45	0.5831	1.45	0.31606	1.45	0.68535	1.45	0.18296
1.451	0.58732	1.451	0.31662	1.451	0.69042	1.451	0.1831
1.452	0.59169	1.452	0.31732	1.452	0.69592	1.452	0.18324
1.453	0.59606	1.453	0.31803	1.453	0.70155	1.453	0.18338
1.454	0.6007	1.454	0.31887	1.454	0.70761	1.454	0.18352
1.455	0.60549	1.455	0.31972	1.455	0.71394	1.455	0.18366
1.456	0.61028	1.456	0.32056	1.456	0.7207	1.456	0.1838
1.457	0.61535	1.457	0.32155	1.457	0.72775	1.457	0.18408
1.458	0.62056	1.458	0.32254	1.458	0.73521	1.458	0.18423
1.459	0.62592	1.459	0.32366	1.459	0.7431	1.459	0.18451
1.46	0.63141	1.46	0.32479	1.46	0.75155	1.46	0.18465
1.461	0.63718	1.461	0.32592	1.461	0.76028	1.461	0.18493
1.462	0.6431	1.462	0.32704	1.462	0.76958	1.462	0.18521
1.463	0.64915	1.463	0.32831	1.463	0.77944	1.463	0.18549
1.464	0.65549	1.464	0.32972	1.464	0.78986	1.464	0.18577
1.465	0.66211	1.465	0.33099	1.465	0.80085	1.465	0.18606
1.466	0.66887	1.466	0.33254	1.466	0.81239	1.466	0.18648
1.467	0.67577	1.467	0.33394	1.467	0.82465	1.467	0.18676
1.468	0.6831	1.468	0.33549	1.468	0.83746	1.468	0.18704
1.469	0.69056	1.469	0.33718	1.469	0.85113	1.469	0.18746
1.47	0.69845	1.47	0.33887	1.47	0.86549	1.47	0.18789
1.471	0.70648	1.471	0.34056	1.471	0.88056	1.471	0.18831
1.472	0.71493	1.472	0.34254	1.472	0.89648	1.472	0.18873
1.473	0.72366	1.473	0.34437	1.473	0.91338	1.473	0.1893
1.474	0.73282	1.474	0.34634	1.474	0.93113	1.474	0.18972
1.475	0.74225	1.475	0.34845	1.475	0.94972	1.475	0.19028
1.476	0.75197	1.476	0.3507	1.476	0.96944	1.476	0.19085
1.477	0.76211	1.477	0.35296	1.477	0.99028	1.477	0.19155
1.478	0.77282	1.478	0.35535	1.478	1.01211	1.478	0.19211
1.479	0.7838	1.479	0.35775	1.479	1.03507	1.479	0.19282
1.48	0.79521	1.48	0.36042	1.48	1.0593	1.48	0.19352
1.481	0.80718	1.481	0.3631	1.481	1.08479	1.481	0.19437
1.482	0.81958	1.482	0.36592	1.482	1.11155	1.482	0.19521
1.483	0.83254	1.483	0.36887	1.483	1.13972	1.483	0.19606
1.484	0.84592	1.484	0.37183	1.484	1.1693	1.484	0.19704
1.485	0.86	1.485	0.37507	1.485	1.20042	1.485	0.19803
1.486	0.87465	1.486	0.37831	1.486	1.23324	1.486	0.19915
1.487	0.88972	1.487	0.38169	1.487	1.26761	1.487	0.20028
1.488	0.90563	1.488	0.38521	1.488	1.30366	1.488	0.20155
1.489	0.92211	1.489	0.38887	1.489	1.34155	1.489	0.20296
1.49	0.9393	1.49	0.39268	1.49	1.38127	1.49	0.20437
1.491	0.95718	1.491	0.39662	1.491	1.42254	1.491	0.20592
1.492	0.97577	1.492	0.40056	1.492	1.4662	1.492	0.20761
1.493	0.99521	1.493	0.40479	1.493	1.51268	1.493	0.2093
1.494	1.01549	1.494	0.40901	1.494	1.56056	1.494	0.21113
1.495	1.03662	1.495	0.41352	1.495	1.60986	1.495	0.21324
1.496	1.05859	1.496	0.41803	1.496	1.66338	1.496	0.21535
1.497	1.08141	1.497	0.42268	1.497	1.71831	1.497	0.21761
1.498	1.10535	1.498	0.42761	1.498	1.77606	1.498	0.22
1.499	1.13014	1.499	0.43254	1.499	1.83521	1.499	0.22268
1.5	1.15592	1.5	0.43761	1.5	1.89859	1.5	0.22549
1.501	1.18282	1.501	0.44268	1.501	1.96479	1.501	0.22845
1.502	1.21085	1.502	0.44803	1.502	2.03239	1.502	0.23155
1.503	1.24014	1.503	0.45352	1.503	2.10423	1.503	0.23493
1.504	1.27042	1.504	0.45915	1.504	2.17887	1.504	0.23859
1.505	1.30197	1.505	0.46479	1.505	2.25634	1.505	0.24239
1.506	1.33493	1.506	0.4707	1.506	2.33803	1.506	0.24648
1.507	1.36915	1.507	0.47662	1.507	2.42254	1.507	0.25085
1.508	1.40465	1.508	0.48282	1.508	2.50986	1.508	0.25549
1.509	1.44225	1.509	0.48901	1.509	2.60141	1.509	0.26042
1.51	1.48028	1.51	0.49549	1.51	2.69718	1.51	0.26563
1.511	1.51972	1.511	0.50197	1.511	2.79577	1.511	0.27113
1.512	1.56197	1.512	0.50859	1.512	2.89859	1.512	0.27704
1.513	1.60423	1.513	0.51549	1.513	3.00563	1.513	0.28324
1.514	1.6493	1.514	0.52254	1.514	3.1169	1.514	0.28986
1.515	1.69577	1.515	0.52958	1.515	3.23239	1.515	0.2969
1.516	1.74507	1.516	0.5369	1.516	3.35211	1.516	0.30437
1.517	1.79437	1.517	0.54437	1.517	3.47606	1.517	0.31225
1.518	1.84648	1.518	0.55211	1.518	3.60423	1.518	0.32056
1.519	1.90141	1.519	0.55986	1.519	3.73803	1.519	0.32944
1.52	1.95634	1.52	0.56789	1.52	3.87606	1.52	0.33873
1.521	2.01549	1.521	0.57606	1.521	4.01831	1.521	0.34859
1.522	2.07465	1.522	0.58451	1.522	4.1662	1.522	0.35901
1.523	2.13803	1.523	0.5931	1.523	4.31972	1.523	0.37014
1.524	2.20141	1.524	0.60197	1.524	4.47746	1.524	0.38169
1.525	2.26901	1.525	0.61099	1.525	4.64085	1.525	0.39394
1.526	2.33803	1.526	0.62028	1.526	4.80986	1.526	0.4069
1.527	2.40986	1.527	0.62986	1.527	4.9831	1.527	0.42056
1.528	2.48451	1.528	0.63972	1.528	5.16338	1.528	0.43507
1.529	2.56056	1.529	0.64972	1.529	5.34789	1.529	0.45028
1.53	2.64085	1.53	0.66014	1.53	5.53944	1.53	0.4662
1.531	2.72254	1.531	0.67085	1.531	5.73521	1.531	0.4831
1.532	2.80704	1.532	0.68183	1.532	5.93803	1.532	0.50085
1.533	2.89437	1.533	0.69324	1.533	6.14648	1.533	0.51944
1.534	2.98592	1.534	0.70493	1.534	6.36056	1.534	0.53901
1.535	3.07887	1.535	0.71704	1.535	6.58169	1.535	0.55972
1.536	3.17606	1.536	0.72944	1.536	6.80845	1.536	0.58141
1.537	3.27465	1.537	0.74239	1.537	7.04225	1.537	0.60423
1.538	3.37746	1.538	0.75577	1.538	7.28169	1.538	0.62817
1.539	3.4831	1.539	0.76958	1.539	7.52676	1.539	0.65324
1.54	3.59296	1.54	0.7838	1.54	7.77887	1.54	0.67972
1.541	3.70563	1.541	0.79859	1.541	8.03662	1.541	0.70732
1.542	3.82113	1.542	0.81394	1.542	8.30282	1.542	0.73648
1.543	3.94085	1.543	0.82986	1.543	8.57465	1.543	0.7669
1.544	4.06479	1.544	0.84634	1.544	8.85211	1.544	0.79887
1.545	4.19155	1.545	0.86352	1.545	9.13662	1.545	0.83239
1.546	4.32113	1.546	0.88141	1.546	9.42817	1.546	0.86746
1.547	4.45634	1.547	0.89986	1.547	9.72676	1.547	0.90423
1.548	4.59437	1.548	0.91915	1.548	10.031	1.548	0.94282
1.549	4.73521	1.549	0.9393	1.549	10.3422	1.549	0.9831
1.55	4.88169	1.55	0.96014	1.55	10.6606	1.55	1.02521
1.551	5.03099	1.551	0.98197	1.551	10.9859	1.551	1.06944
1.552	5.18592	1.552	1.00465	1.552	11.3183	1.552	1.11549
1.553	5.34366	1.553	1.02845	1.553	11.6563	1.553	1.1638
1.554	5.50563	1.554	1.0531	1.554	12.0014	1.554	1.21423
1.555	5.67324	1.555	1.07887	1.555	12.3535	1.555	1.26704
1.556	5.84366	1.556	1.10577	1.556	12.7127	1.556	1.32211
1.557	6.01972	1.557	1.13394	1.557	13.0775	1.557	1.37958
1.558	6.19859	1.558	1.16338	1.558	13.4493	1.558	1.43944
1.559	6.3831	1.559	1.19408	1.559	13.8282	1.559	1.50282
1.56	6.57183	1.56	1.22606	1.56	14.2113	1.56	1.56761
1.561	6.76479	1.561	1.25972	1.561	14.6056	1.561	1.63662
1.562	6.96338	1.562	1.29479	1.562	15	1.562	1.70704
1.563	7.1662	1.563	1.33141	1.563	15.4085	1.563	1.78169
1.564	7.37324	1.564	1.36972	1.564	15.8169	1.564	1.85915
1.565	7.58592	1.565	1.40986	1.565	16.2394	1.565	1.93944
1.566	7.80282	1.566	1.45211	1.566	16.662	1.566	2.02394
1.567	8.02394	1.567	1.49577	1.567	17.0845	1.567	2.11127
1.568	8.2507	1.568	1.54225	1.568	17.5211	1.568	2.20141
1.569	8.4831	1.569	1.59014	1.569	17.9718	1.569	2.29718
1.57	8.71972	1.57	1.63944	1.57	18.4084	1.57	2.39437
1.571	8.96056	1.571	1.69296	1.571	18.8591	1.571	2.49718
1.572	9.20704	1.572	1.74789	1.572	19.3239	1.572	2.60423
1.573	9.45775	1.573	1.80563	1.573	19.7887	1.573	2.71408
1.574	9.71408	1.574	1.86479	1.574	20.2535	1.574	2.82958
1.575	9.97606	1.575	1.92817	1.575	20.7324	1.575	2.9493
1.576	10.2423	1.576	1.99437	1.576	21.2113	1.576	3.07324
1.577	10.5141	1.577	2.06197	1.577	21.6901	1.577	3.20141
1.578	10.7901	1.578	2.1338	1.578	22.1831	1.578	3.3338
1.579	11.0704	1.579	2.20986	1.579	22.6761	1.579	3.47324
1.58	11.3577	1.58	2.28732	1.58	23.169	1.58	3.61549
1.581	11.6479	1.581	2.37042	1.581	23.6761	1.581	3.76479
1.582	11.9437	1.582	2.45493	1.582	24.1831	1.582	3.91831
1.583	12.2451	1.583	2.54507	1.583	24.6901	1.583	4.07746
1.584	12.5507	1.584	2.63803	1.584	25.1972	1.584	4.24085
1.585	12.862	1.585	2.7338	1.585	25.7183	1.585	4.41127
1.586	13.1775	1.586	2.83521	1.586	26.2394	1.586	4.58732
1.587	13.4972	1.587	2.94085	1.587	26.7606	1.587	4.76901
1.588	13.8211	1.588	3.0507	1.588	27.2958	1.588	4.95634
1.589	14.1549	1.589	3.16479	1.589	27.8169	1.589	5.1493
1.59	14.4789	1.59	3.28451	1.59	28.3521	1.59	5.3493
1.591	14.8169	1.591	3.40845	1.591	28.8873	1.591	5.55493
1.592	15.169	1.592	3.53662	1.592	29.4366	1.592	5.76761
1.593	15.507	1.593	3.67042	1.593	29.9718	1.593	5.98592
1.594	15.8591	1.594	3.80986	1.594	30.5211	1.594	6.21127
1.595	16.2253	1.595	3.95493	1.595	31.0704	1.595	6.44225
1.596	16.5775	1.596	4.10423	1.596	31.6197	1.596	6.68028
1.597	16.9437	1.597	4.26056	1.597	32.1831	1.597	6.92535
1.598	17.3099	1.598	4.42113	1.598	32.7324	1.598	7.17746
1.599	17.6761	1.599	4.58873	1.599	33.2958	1.599	7.43521
1.6	18.0563	1.6	4.76197	1.6	33.8591	1.6	7.7
1.601	18.4366	1.601	4.94225	1.601	34.4225	1.601	7.97183
1.602	18.8169	1.602	5.12817	1.602	34.9859	1.602	8.2507
1.603	19.2113	1.603	5.31972	1.603	35.5634	1.603	8.53521
1.604	19.5916	1.604	5.51831	1.604	36.1268	1.604	8.82817
1.605	19.9859	1.605	5.72394	1.605	36.7042	1.605	9.12676
1.606	20.3944	1.606	5.93521	1.606	37.2817	1.606	9.4338
1.607	20.7887	1.607	6.15493	1.607	37.8591	1.607	9.74648
1.608	21.1972	1.608	6.38028	1.608	38.4366	1.608	10.0662
1.609	21.6056	1.609	6.61268	1.609	39.0282	1.609	10.3916
1.61	22.0141	1.61	6.85211	1.61	39.6056	1.61	10.7254
1.611	22.4366	1.611	7.09859	1.611	40.1972	1.611	11.0648
1.612	22.8591	1.612	7.35352	1.612	40.7887	1.612	11.4113
1.613	23.2817	1.613	7.61408	1.613	41.3803	1.613	11.7648
1.614	23.7183	1.614	7.8831	1.614	41.9718	1.614	12.1239
1.615	24.1409	1.615	8.15775	1.615	42.5634	1.615	12.4901
1.616	24.5775	1.616	8.44085	1.616	43.1549	1.616	12.8634
1.617	25.0282	1.617	8.73239	1.617	43.7465	1.617	13.2423
1.618	25.4648	1.618	9.02958	1.618	44.338	1.618	13.6282
1.619	25.9155	1.619	9.33521	1.619	44.9296	1.619	14.0197
1.62	26.3803	1.62	9.64789	1.62	45.5211	1.62	14.4225
1.621	26.831	1.621	9.96761	1.621	46.1268	1.621	14.8169
1.622	27.2958	1.622	10.2958	1.622	46.7183	1.622	15.2394
1.623	27.7606	1.623	10.631	1.623	47.3099	1.623	15.6479
1.624	28.2253	1.624	10.9732	1.624	47.9014	1.624	16.0704
1.625	28.7042	1.625	11.3225	1.625	48.493	1.625	16.507
1.626	29.1831	1.626	11.6789	1.626	49.0845	1.626	16.9296
1.627	29.662	1.627	12.0437	1.627	49.6761	1.627	17.3803
1.628	30.1409	1.628	12.4141	1.628	50.2676	1.628	17.8169
1.629	30.6338	1.629	12.793	1.629	50.8591	1.629	18.2676
1.63	31.1268	1.63	13.1789	1.63	51.4507	1.63	18.7324
1.631	31.6197	1.631	13.5704	1.631	52.0423	1.631	19.1972
1.632	32.1127	1.632	13.9704	1.632	52.6197	1.632	19.662
1.633	32.6056	1.633	14.3803	1.633	53.2113	1.633	20.1268
1.634	33.1127	1.634	14.7887	1.634	53.7887	1.634	20.6056
1.635	33.6056	1.635	15.2113	1.635	54.3662	1.635	21.0986
1.636	34.1127	1.636	15.6338	1.636	54.9437	1.636	21.5775
1.637	34.6197	1.637	16.0704	1.637	55.5211	1.637	22.0704
1.638	35.1268	1.638	16.507	1.638	56.0986	1.638	22.5775
1.639	35.6338	1.639	16.9437	1.639	56.6761	1.639	23.0845
1.64	36.1549	1.64	17.3944	1.64	57.2535	1.64	23.5916
1.641	36.662	1.641	17.8451	1.641	57.831	1.641	24.0986
1.642	37.169	1.642	18.3099	1.642	58.4085	1.642	24.6197
1.643	37.6761	1.643	18.7747	1.643	58.9859	1.643	25.1409
1.644	38.1831	1.644	19.2535	1.644	59.5493	1.644	25.662
1.645	38.7042	1.645	19.7183	1.645	60.1268	1.645	26.1972
1.646	39.2113	1.646	20.2113	1.646	60.6901	1.646	26.7324
1.647	39.7183	1.647	20.6901	1.647	61.2676	1.647	27.2676
1.648	40.2253	1.648	21.1831	1.648	61.8451	1.648	27.8028
1.649	40.7324	1.649	21.6761	1.649	62.4085	1.649	28.3521
1.65	41.2394	1.65	22.1831	1.65	62.9859	1.65	28.9014
1.651	41.7465	1.651	22.6761	1.651	63.5493	1.651	29.4507
1.652	42.2535	1.652	23.1972	1.652	64.1268	1.652	30
1.653	42.7606	1.653	23.7042	1.653	64.6901	1.653	30.5634
1.654	43.2676	1.654	24.2253	1.654	65.2676	1.654	31.1268
1.655	43.7747	1.655	24.7324	1.655	65.831	1.655	31.6901
1.656	44.2817	1.656	25.2676	1.656	66.3944	1.656	32.2535
1.657	44.7887	1.657	25.7887	1.657	66.9718	1.657	32.8169
1.658	45.2958	1.658	26.3239	1.658	67.5352	1.658	33.3944
1.659	45.7887	1.659	26.8591	1.659	68.0986	1.659	33.9577
1.66	46.2958	1.66	27.3944	1.66	68.662	1.66	34.5352
1.661	46.8028	1.661	27.9296	1.661	69.2254	1.661	35.1127
1.662	47.3099	1.662	28.4789	1.662	69.7746	1.662	35.6901
1.663	47.8169	1.663	29.0141	1.663	70.338	1.663	36.2676
1.664	48.3239	1.664	29.5634	1.664	70.8873	1.664	36.8591
1.665	48.831	1.665	30.1127	1.665	71.4366	1.665	37.4366
1.666	49.338	1.666	30.6761	1.666	71.9859	1.666	38.0282
1.667	49.8591	1.667	31.2253	1.667	72.5211	1.667	38.6056
1.668	50.3662	1.668	31.7887	1.668	73.0704	1.668	39.1972
1.669	50.8732	1.669	32.338	1.669	73.6056	1.669	39.7887
1.67	51.3944	1.67	32.9014	1.67	74.1268	1.67	40.3803
1.671	51.9014	1.671	33.4648	1.671	74.6479	1.671	40.9718
1.672	52.4225	1.672	34.0423	1.672	75.169	1.672	41.5775
1.673	52.9296	1.673	34.6056	1.673	75.6901	1.673	42.169
1.674	53.4507	1.674	35.169	1.674	76.1972	1.674	42.7606
1.675	53.9718	1.675	35.7465	1.675	76.7042	1.675	43.3662
1.676	54.493	1.676	36.3239	1.676	77.1972	1.676	43.9577
1.677	55.0141	1.677	36.8873	1.677	77.6901	1.677	44.5634
1.678	55.5352	1.678	37.4648	1.678	78.1831	1.678	45.169
1.679	56.0563	1.679	38.0423	1.679	78.662	1.679	45.7606
1.68	56.5775	1.68	38.6197	1.68	79.1409	1.68	46.3662
1.681	57.0845	1.681	39.1972	1.681	79.6056	1.681	46.9718
1.682	57.6056	1.682	39.7747	1.682	80.0704	1.682	47.5775
1.683	58.1268	1.683	40.3521	1.683	80.5352	1.683	48.169
1.684	58.6479	1.684	40.9437	1.684	80.9859	1.684	48.7747
1.685	59.1549	1.685	41.5211	1.685	81.4507	1.685	49.3662
1.686	59.6761	1.686	42.0986	1.686	81.9014	1.686	49.9718
1.687	60.1831	1.687	42.6761	1.687	82.338	1.687	50.5634
1.688	60.7042	1.688	43.2676	1.688	82.7887	1.688	51.1549
1.689	61.2113	1.689	43.8451	1.689	83.2254	1.689	51.7606
1.69	61.7183	1.69	44.4366	1.69	83.662	1.69	52.338
1.691	62.2253	1.691	45.0141	1.691	84.0986	1.691	52.9296
1.692	62.7324	1.692	45.6056	1.692	84.5352	1.692	53.507
1.693	63.2394	1.693	46.1831	1.693	84.9718	1.693	54.0986
1.694	63.7465	1.694	46.7747	1.694	85.4085	1.694	54.6761
1.695	64.2535	1.695	47.3521	1.695	85.831	1.695	55.2394
1.696	64.7465	1.696	47.9437	1.696	86.2676	1.696	55.8169
1.697	65.2535	1.697	48.5352	1.697	86.6901	1.697	56.3803
1.698	65.7465	1.698	49.1127	1.698	87.1268	1.698	56.9296
1.699	66.2394	1.699	49.7042	1.699	87.5634	1.699	57.493
1.7	66.7465	1.7	50.2958	1.7	87.9859	1.7	58.0423
1.701	67.2394	1.701	50.8732	1.701	88.4225	1.701	58.5915
1.702	67.7324	1.702	51.4648	1.702	88.8451	1.702	59.1268
1.703	68.2254	1.703	52.0423	1.703	89.2817	1.703	59.662
1.704	68.7183	1.704	52.6338	1.704	89.7042	1.704	60.1972
1.705	69.2113	1.705	53.2113	1.705	90.1409	1.705	60.7183
1.706	69.7042	1.706	53.7887	1.706	90.5634	1.706	61.2394
1.707	70.1972	1.707	54.3803	1.707	91	1.707	61.7606
1.708	70.6901	1.708	54.9577	1.708	91.4366	1.708	62.2676
1.709	71.169	1.709	55.5352	1.709	91.8591	1.709	62.7887
1.71	71.662	1.71	56.1127	1.71	92.2817	1.71	63.2817
1.711	72.1549	1.711	56.6901	1.711	92.7183	1.711	63.7887
1.712	72.6479	1.712	57.2676	1.712	93.1409	1.712	64.2817
1.713	73.1409	1.713	57.831	1.713	93.5634	1.713	64.7746
1.714	73.6197	1.714	58.4085	1.714	93.9859	1.714	65.2676
1.715	74.1127	1.715	58.9718	1.715	94.4085	1.715	65.7465
1.716	74.6056	1.716	59.5352	1.716	94.8169	1.716	66.2254
1.717	75.0845	1.717	60.1127	1.717	95.2254	1.717	66.7042
1.718	75.5775	1.718	60.662	1.718	95.6338	1.718	67.1831
1.719	76.0563	1.719	61.2253	1.719	96.0282	1.719	67.6479
1.72	76.5493	1.72	61.7887	1.72	96.4366	1.72	68.1127
1.721	77.0282	1.721	62.338	1.721	96.8169	1.721	68.5775
1.722	77.507	1.722	62.8873	1.722	97.1972	1.722	69.0422
1.723	77.9859	1.723	63.4366	1.723	97.5775	1.723	69.493
1.724	78.4648	1.724	63.9859	1.724	97.9578	1.724	69.9578
1.725	78.9437	1.725	64.5352	1.725	98.3099	1.725	70.4085
1.726	79.4085	1.726	65.0704	1.726	98.6761	1.726	70.8591
1.727	79.8873	1.727	65.6056	1.727	99.0141	1.727	71.2958
1.728	80.3521	1.728	66.1549	1.728	99.3521	1.728	71.7465
1.729	80.8028	1.729	66.6901	1.729	99.6901	1.729	72.1972
1.73	81.2676	1.73	67.2254	1.73	100.014	1.73	72.6338
1.731	81.7183	1.731	67.7606	1.731	100.324	1.731	73.0845
1.732	82.169	1.732	68.3099	1.732	100.62	1.732	73.5211
1.733	82.6197	1.733	68.8451	1.733	100.915	1.733	73.9578
1.734	83.0563	1.734	69.3803	1.734	101.211	1.734	74.3944
1.735	83.493	1.735	69.9155	1.735	101.479	1.735	74.8451
1.736	83.9296	1.736	70.4648	1.736	101.746	1.736	75.2817
1.737	84.3521	1.737	71.0141	1.737	102.014	1.737	75.7183
1.738	84.7746	1.738	71.5634	1.738	102.268	1.738	76.1549
1.739	85.1831	1.739	72.1127	1.739	102.507	1.739	76.5915
1.74	85.5915	1.74	72.662	1.74	102.746	1.74	77.0282
1.741	85.9859	1.741	73.2254	1.741	102.972	1.741	77.4648
1.742	86.3803	1.742	73.7746	1.742	103.197	1.742	77.9014
1.743	86.7606	1.743	74.3521	1.743	103.408	1.743	78.3239
1.744	87.1409	1.744	74.9155	1.744	103.62	1.744	78.7606
1.745	87.507	1.745	75.493	1.745	103.831	1.745	79.1972
1.746	87.8732	1.746	76.0704	1.746	104.028	1.746	79.6197
1.747	88.2254	1.747	76.6479	1.747	104.225	1.747	80.0422
1.748	88.5634	1.748	77.2394	1.748	104.408	1.748	80.4648
1.749	88.9014	1.749	77.831	1.749	104.606	1.749	80.8873
1.75	89.2394	1.75	78.4225	1.75	104.789	1.75	81.3099
1.751	89.5634	1.751	79.0282	1.751	104.972	1.751	81.7183
1.752	89.8873	1.752	79.6197	1.752	105.155	1.752	82.1409
1.753	90.1972	1.753	80.2254	1.753	105.338	1.753	82.5493
1.754	90.507	1.754	80.831	1.754	105.521	1.754	82.9578
1.755	90.8169	1.755	81.4507	1.755	105.704	1.755	83.3521
1.756	91.1268	1.756	82.0563	1.756	105.901	1.756	83.7606
1.757	91.4366	1.757	82.662	1.757	106.085	1.757	84.1549
1.758	91.7465	1.758	83.2817	1.758	106.268	1.758	84.5493
1.759	92.0704	1.759	83.8873	1.759	106.465	1.759	84.9437
1.76	92.3944	1.76	84.493	1.76	106.648	1.76	85.338
1.761	92.7183	1.761	85.1127	1.761	106.845	1.761	85.7183
1.762	93.0563	1.762	85.7183	1.762	107.042	1.762	86.1127
1.763	93.4085	1.763	86.3099	1.763	107.239	1.763	86.493
1.764	93.7746	1.764	86.9014	1.764	107.437	1.764	86.8873
1.765	94.1549	1.765	87.493	1.765	107.648	1.765	87.2958
1.766	94.5634	1.766	88.0845	1.766	107.845	1.766	87.6901
1.767	94.9859	1.767	88.662	1.767	108.056	1.767	88.1127
1.768	95.4366	1.768	89.2254	1.768	108.254	1.768	88.5352
1.769	95.9296	1.769	89.7887	1.769	108.465	1.769	88.9859
1.77	96.4366	1.77	90.338	1.77	108.662	1.77	89.4366
1.771	96.9859	1.771	90.8732	1.771	108.873	1.771	89.9296
1.772	97.5634	1.772	91.4085	1.772	109.07	1.772	90.4366
1.773	98.1831	1.773	91.9296	1.773	109.254	1.773	90.9718
1.774	98.8451	1.774	92.4366	1.774	109.451	1.774	91.5352
1.775	99.5493	1.775	92.9437	1.775	109.634	1.775	92.1409
1.776	100.282	1.776	93.4225	1.776	109.803	1.776	92.7887
1.777	101.07	1.777	93.9014	1.777	109.972	1.777	93.4648
1.778	101.901	1.778	94.3662	1.778	110.127	1.778	94.1831
1.779	102.761	1.779	94.831	1.779	110.268	1.779	94.9578
1.78	103.676	1.78	95.2676	1.78	110.408	1.78	95.7746
1.781	104.634	1.781	95.7042	1.781	110.521	1.781	96.6338
1.782	105.62	1.782	96.1268	1.782	110.634	1.782	97.5352
1.783	106.648	1.783	96.5352	1.783	110.732	1.783	98.493
1.784	107.704	1.784	96.9437	1.784	110.817	1.784	99.507
1.785	108.803	1.785	97.3239	1.785	110.873	1.785	100.563
1.786	109.915	1.786	97.7042	1.786	110.93	1.786	101.662
1.787	111.07	1.787	98.0845	1.787	110.972	1.787	102.817
1.788	112.239	1.788	98.4366	1.788	110.986	1.788	104.014
1.789	113.423	1.789	98.7887	1.789	111	1.789	105.254
1.79	114.62	1.79	99.1268	1.79	110.986	1.79	106.521
1.791	115.817	1.791	99.4648	1.791	110.972	1.791	107.831
1.792	117.028	1.792	99.7887	1.792	110.944	1.792	109.169
1.793	118.239	1.793	100.099	1.793	110.887	1.793	110.535
1.794	119.437	1.794	100.408	1.794	110.845	1.794	111.915
1.795	120.634	1.795	100.704	1.795	110.775	1.795	113.324
1.796	121.803	1.796	101	1.796	110.704	1.796	114.746
1.797	122.944	1.797	101.296	1.797	110.634	1.797	116.169
1.798	124.07	1.798	101.577	1.798	110.563	1.798	117.592
1.799	125.155	1.799	101.859	1.799	110.493	1.799	119.014
1.8	126.211	1.8	102.127	1.8	110.437	1.8	120.408
1.801	127.239	1.801	102.394	1.801	110.38	1.801	121.803
1.802	128.211	1.802	102.662	1.802	110.338	1.802	123.169
1.803	129.141	1.803	102.915	1.803	110.31	1.803	124.507
1.804	130.028	1.804	103.169	1.804	110.296	1.804	125.817
1.805	130.859	1.805	103.423	1.805	110.31	1.805	127.085
1.806	131.648	1.806	103.676	1.806	110.352	1.806	128.31
1.807	132.38	1.807	103.915	1.807	110.408	1.807	129.493
1.808	133.07	1.808	104.155	1.808	110.507	1.808	130.62
1.809	133.704	1.809	104.394	1.809	110.634	1.809	131.69
1.81	134.296	1.81	104.634	1.81	110.789	1.81	132.718
1.811	134.845	1.811	104.873	1.811	110.986	1.811	133.69
1.812	135.352	1.812	105.099	1.812	111.225	1.812	134.606
1.813	135.803	1.813	105.338	1.813	111.493	1.813	135.465
1.814	136.225	1.814	105.563	1.814	111.803	1.814	136.268
1.815	136.62	1.815	105.789	1.815	112.141	1.815	137.028
1.816	136.972	1.816	106.014	1.816	112.535	1.816	137.732
1.817	137.31	1.817	106.254	1.817	112.958	1.817	138.394
1.818	137.606	1.818	106.479	1.818	113.423	1.818	139.014
1.819	137.901	1.819	106.718	1.819	113.915	1.819	139.592
1.82	138.169	1.82	106.944	1.82	114.451	1.82	140.113
1.821	138.437	1.821	107.183	1.821	115	1.821	140.62
1.822	138.69	1.822	107.423	1.822	115.592	1.822	141.127
1.823	138.944	1.823	107.662	1.823	116.211	1.823	141.549
1.824	139.197	1.824	107.915	1.824	116.845	1.824	141.972
1.825	139.451	1.825	108.155	1.825	117.493	1.825	142.394
1.826	139.718	1.826	108.408	1.826	118.155	1.826	142.676
1.827	139.986	1.827	108.662	1.827	118.845	1.827	143.099
1.828	140.268	1.828	108.93	1.828	119.521	1.828	143.38
1.829	140.563	1.829	109.183	1.829	120.211	1.829	143.803
1.83	140.845	1.83	109.451	1.83	120.887	1.83	144.085
1.831	141.268	1.831	109.718	1.831	121.563	1.831	144.507
1.832	141.549	1.832	109.986	1.832	122.239	1.832	144.789
1.833	141.972	1.833	110.268	1.833	122.887	1.833	145.211
1.834	142.254	1.834	110.535	1.834	123.521	1.834	145.493
1.835	142.676	1.835	110.817	1.835	124.127	1.835	145.915
1.836	143.099	1.836	111.085	1.836	124.704	1.836	146.197
1.837	143.521	1.837	111.366	1.837	125.268	1.837	146.62
1.838	143.944	1.838	111.634	1.838	125.789	1.838	147.042
1.839	144.507	1.839	111.915	1.839	126.282	1.839	147.465
1.84	144.93	1.84	112.183	1.84	126.732	1.84	147.887
1.841	145.352	1.841	112.451	1.841	127.169	1.841	148.169
1.842	145.915	1.842	112.704	1.842	127.549	1.842	148.592
1.843	146.338	1.843	112.972	1.843	127.915	1.843	149.014
1.844	146.761	1.844	113.211	1.844	128.225	1.844	149.577
1.845	147.324	1.845	113.451	1.845	128.521	1.845	150
1.846	147.746	1.846	113.676	1.846	128.775	1.846	150.423
1.847	148.169	1.847	113.901	1.847	129	1.847	150.845
1.848	148.592	1.848	114.099	1.848	129.197	1.848	151.268
1.849	149.014	1.849	114.296	1.849	129.38	1.849	151.69
1.85	149.437	1.85	114.465	1.85	129.521	1.85	152.113
1.851	149.718	1.851	114.62	1.851	129.648	1.851	152.535
1.852	150.141	1.852	114.761	1.852	129.746	1.852	152.958
1.853	150.423	1.853	114.887	1.853	129.831	1.853	153.38
1.854	150.845	1.854	115	1.854	129.901	1.854	153.662
1.855	151.127	1.855	115.07	1.855	129.958	1.855	154.085
1.856	151.408	1.856	115.141	1.856	130	1.856	154.366
1.857	151.69	1.857	115.183	1.857	130.042	1.857	154.789
1.858	151.831	1.858	115.197	1.858	130.056	1.858	155.07
1.859	152.113	1.859	115.211	1.859	130.085	1.859	155.352
1.86	152.394	1.86	115.183	1.86	130.085	1.86	155.775
1.861	152.535	1.861	115.155	1.861	130.085	1.861	156.056
1.862	152.676	1.862	115.099	1.862	130.085	1.862	156.338
1.863	152.958	1.863	115.028	1.863	130.07	1.863	156.479
1.864	153.099	1.864	114.93	1.864	130.056	1.864	156.761
1.865	153.239	1.865	114.831	1.865	130.042	1.865	157.042
1.866	153.38	1.866	114.718	1.866	130.014	1.866	157.183
1.867	153.521	1.867	114.592	1.867	129.986	1.867	157.324
1.868	153.662	1.868	114.451	1.868	129.944	1.868	157.606
1.869	153.803	1.869	114.296	1.869	129.901	1.869	157.746
1.87	154.085	1.87	114.141	1.87	129.845	1.87	157.887
1.871	154.225	1.871	113.986	1.871	129.789	1.871	158.028
1.872	154.366	1.872	113.817	1.872	129.718	1.872	158.169
1.873	154.648	1.873	113.662	1.873	129.648	1.873	158.31
1.874	154.789	1.874	113.493	1.874	129.549	1.874	158.31
1.875	155.07	1.875	113.324	1.875	129.451	1.875	158.451
1.876	155.211	1.876	113.169	1.876	129.296	1.876	158.592
1.877	155.493	1.877	113.014	1.877	129.127	1.877	158.592
1.878	155.775	1.878	112.859	1.878	128.944	1.878	158.732
1.879	156.056	1.879	112.718	1.879	128.746	1.879	158.732
1.88	156.338	1.88	112.592	1.88	128.535	1.88	158.732
1.881	156.62	1.881	112.465	1.881	128.31	1.881	158.873
1.882	157.042	1.882	112.352	1.882	128.07	1.882	158.873
1.883	157.324	1.883	112.239	1.883	127.817	1.883	158.873
1.884	157.606	1.884	112.155	1.884	127.549	1.884	158.873
1.885	158.028	1.885	112.07	1.885	127.268	1.885	159.014
1.886	158.31	1.886	112	1.886	126.972	1.886	159.014
1.887	158.592	1.887	111.93	1.887	126.662	1.887	159.014
1.888	159.014	1.888	111.887	1.888	126.338	1.888	159.014
1.889	159.296	1.889	111.845	1.889	126	1.889	159.014
1.89	159.718	1.89	111.803	1.89	125.648	1.89	159.155
1.891	160	1.891	111.775	1.891	125.282	1.891	159.155
1.892	160.282	1.892	111.761	1.892	124.915	1.892	159.155
1.893	160.563	1.893	111.746	1.893	124.521	1.893	159.155
1.894	160.845	1.894	111.732	1.894	124.113	1.894	159.155
1.895	161.268	1.895	111.718	1.895	123.69	1.895	159.296
1.896	161.408	1.896	111.704	1.896	123.254	1.896	159.296
1.897	161.69	1.897	111.69	1.897	122.803	1.897	159.437
1.898	161.831	1.898	111.676	1.898	122.338	1.898	159.437

## Sheet: Figure 2c
Voltage			Current
0	0.9		0	0
1	0.9		1	205.9
2	0.9		2	187.8
3	0.9		3	186.2
4	0.9		4	185.1
5	0.9		5	184.3
6	0.9		6	185.6
7	0.9		7	186.5
8	0.9		8	186.7
9	0.9		9	188.6
10	0.9		10	188.4
11	0.9		11	187
12	0.9		12	186.2
13	0.9		13	187.7
14	0.9		14	184.9
15	0.9		15	184.6
16	0.9		16	184.7
17	0.9		17	183.5
18	0.9		18	184.8
19	0.9		19	184.9
20	0.9		20	185.1
21	0.9		21	185
22	0.9		22	183.9
23	0.9		23	183.7
24	0.9		24	184.8
25	0.9		25	184.8
26	0.9		26	184.5
27	0.9		27	185.1
28	0.9		28	182.5
29	0.9		29	185
30	0.9		30	185.7
31	0.9		31	184.1
32	0.9		32	185.4
33	0.9		33	184.2
34	0.9		34	189
35	0.9		35	189.4
36	0.9		36	188.7
37	0.9		37	185.3
38	0.9		38	186.1
39	0.9		39	185.6
40	0.9		40	187.3
41	0.9		41	184.8
42	0.9		42	183.8
43	0.9		43	181.9
44	0.9		44	181.8
45	0.9		45	184.2
46	0.9		46	182.8
47	0.9		47	184.2
48	0.9		48	183.8
49	0.9		49	184.9
50	0.9		50	182.8
51	0.9		51	182.9
52	0.9		52	186.7
53	0.9		53	183.9
54	0.9		54	182.9
55	0.9		55	184.5
56	0.9		56	184.6
57	0.9		57	183.4
58	0.9		58	183.7
59	0.9		59	183.2
60	0.9		60	184.9
61	0.9		61	185.2
62	0.9		62	183.5
63	0.9		63	184.3
64	0.9		64	185.8
65	0.9		65	183.7
66	0.9		66	182.9
67	0.9		67	179.5
68	0.9		68	184
69	0.9		69	184.3
70	0.9		70	184.6
71	0.9		71	184.8
72	0.9		72	183.9
73	0.9		73	183.6
74	0.9		74	181.5
75	0.9		75	181.5
76	0.9		76	182.6
77	0.9		77	184.3
78	0.9		78	184.7
79	0.9		79	180.8
80	0.9		80	180.7
81	0.9		81	180.2
82	0.9		82	181
83	0.9		83	181.3
84	0.9		84	182
85	0.9		85	182.3
86	0.9		86	182.2
87	0.9		87	179.7
88	0.9		88	181.2
89	0.9		89	181
90	0.9		90	180.2
91	0.9		91	183.4
92	0.9		92	182.1
93	0.9		93	183.1
94	0.9		94	182.6
95	0.9		95	180.6
96	0.9		96	183.9
97	0.9		97	182.2
98	0.9		98	182
99	0.9		99	183.2
100	0.9		100	184.4
101	0.9		101	183.8
102	0.9		102	180.4
103	0.9		103	179.2
104	0.9		104	179
105	0.9		105	177.4
106	0.9		106	177.4
107	0.9		107	179.7
108	0.9		108	181.9
109	0.9		109	178.1
110	0.9		110	177.9
111	0.9		111	180.5
112	0.9		112	178.4
113	0.9		113	177.9
114	0.9		114	178.4
115	0.9		115	176.2
116	0.9		116	177.2
117	0.9		117	179
118	0.9		118	179.5
119	0.9		119	176.5
120	0.9		120	177.5
121	0.9		121	176.4
122	0.9		122	175.2
123	0.9		123	175.6
124	0.9		124	179.3
125	0.9		125	180.5
126	0.9		126	177.7
127	0.9		127	179.9
128	0.9		128	179.3
129	0.9		129	177.8
130	0.9		130	175.8
131	0.9		131	179.9
132	0.9		132	178.7
133	0.9		133	177.7
134	0.9		134	178.5
135	0.9		135	179.7
136	0.9		136	180.2
137	0.9		137	179.5
138	0.9		138	181
139	0.9		139	181.1
140	0.9		140	178.6
141	0.9		141	179.4
142	0.9		142	178.8
143	0.9		143	179.6
144	0.9		144	178.6
145	0.9		145	177.1
146	0.9		146	178.6
147	0.9		147	177.6
148	0.9		148	181.3
149	0.9		149	182.6
150	0.9		150	181.3
151	0.9		151	183.4
152	0.9		152	182
153	0.9		153	181.2
154	0.9		154	182
155	0.9		155	182.9
156	0.9		156	182.7
157	0.9		157	182.2
158	0.9		158	183.4
159	0.9		159	181.4
160	0.9		160	181.6
161	0.9		161	183.1
162	0.9		162	183.2
163	0.9		163	178.8
164	0.9		164	179.6
165	0.9		165	180.4
166	0.9		166	177.9
167	0.9		167	177.3
168	0.9		168	176.4
169	0.9		169	179.2
170	0.9		170	176.8
171	0.9		171	177.4
172	0.9		172	180.2
173	0.9		173	178.7
174	0.9		174	177.7
175	0.9		175	180.4
176	0.9		176	180.4
177	0.9		177	178.1
178	0.9		178	175.9
179	0.9		179	174.4
180	0.9		180	176.4
181	0.9		181	177.8
182	0.9		182	179
183	0.9		183	180.3
184	0.9		184	178.7
185	0.9		185	178.9
186	0.9		186	178.6
187	0.9		187	176
188	0.9		188	173.1
189	0.9		189	173.4
190	0.9		190	174.7
191	0.9		191	174.3
192	0.9		192	177.6
193	0.9		193	178.3
194	0.9		194	178.3
195	0.9		195	175.2
196	0.9		196	174.8
197	0.9		197	177.3
198	0.9		198	174.9
199	0.9		199	176.7
200	0.9		200	175.7
201	0.9		201	178.2
202	0.9		202	177.4
203	0.9		203	177.7
204	0.9		204	177.8
205	0.9		205	178.3
206	0.9		206	179.1
207	0.9		207	180.3
208	0.9		208	180.3
209	0.9		209	178.5
210	0.9		210	176.2
211	0.9		211	175.1
212	0.9		212	177.4
213	0.9		213	178.2
214	0.9		214	176.6
215	0.9		215	177
216	0.9		216	177.2
217	0.9		217	176
218	0.9		218	177
219	0.9		219	175
220	0.9		220	174.3
221	0.9		221	174.6
222	0.9		222	173
223	0.9		223	175.4
224	0.9		224	174.5
225	0.9		225	175.1
226	0.9		226	172.9
227	0.9		227	173.2
228	0.9		228	175.5
229	0.9		229	174.7
230	0.9		230	176.8
231	0.9		231	175.9
232	0.9		232	176.7
233	0.9		233	176.6
234	0.9		234	175.5
235	0.9		235	176.5
236	0.9		236	177.1
237	0.9		237	172.7
238	0.9		238	174.1
239	0.9		239	173.8
240	0.9		240	174.8
241	0.9		241	173.4
242	0.9		242	172
243	0.9		243	172.3
244	0.9		244	173.9
245	0.9		245	174.5
246	0.9		246	172
247	0.9		247	174.8
248	0.9		248	175.7
249	0.9		249	174.6
250	0.9		250	175.8
251	0.9		251	174.3
252	0.9		252	174.8
253	0.9		253	172.2
254	0.9		254	171.7
255	0.9		255	172
256	0.9		256	172.2
257	0.9		257	176.3
258	0.9		258	175.3
259	0.9		259	172.8
260	0.9		260	174.4
261	0.9		261	170.9
262	0.9		262	172.7
263	0.9		263	175.2
264	0.9		264	174.7
265	0.9		265	175.9
266	0.9		266	176.3
267	0.9		267	174.8
268	0.9		268	177.4
269	0.9		269	176.2
270	0.9		270	175.3
271	0.9		271	177.4
272	0.9		272	178.2
273	0.9		273	177.2
274	0.9		274	179
275	0.9		275	175.8
276	0.9		276	174.2
277	0.9		277	177.4
278	0.9		278	173.7
279	0.9		279	175.2
280	0.9		280	173.7
281	0.9		281	176.1
282	0.9		282	173.8
283	0.9		283	175.4
284	0.9		284	174.8
285	0.9		285	173.3
286	0.9		286	173.9
287	0.9		287	173.2
288	0.9		288	172.6
289	0.9		289	175.4
290	0.9		290	174.4
291	0.9		291	174.8
292	0.9		292	175.9
293	0.9		293	174.7
294	0.9		294	176.1
295	0.9		295	177.3
296	0.9		296	175.8
297	0.9		297	176.5
298	0.9		298	174.7
299	0.9		299	177.2
300	0.9		300	176.8
301	0.9		301	183.9
302	0.9		302	185.6
303	0.9		303	182.9
304	0.9		304	185.4
305	0.9		305	183.6
306	0.9		306	183.1
307	0.9		307	181.6
308	0.9		308	183.3
309	0.9		309	184.3
310	0.9		310	183.7
311	0.9		311	183.1
312	0.9		312	183.3
313	0.9		313	183.1
314	0.9		314	180.9
315	0.9		315	181.9
316	0.9		316	184
317	0.9		317	181.3
318	0.9		318	180.4
319	0.9		319	181.3
320	0.9		320	183.2
321	0.9		321	185
322	0.9		322	185.2
323	0.9		323	184
324	0.9		324	184.6
325	0.9		325	181.2
326	0.9		326	184.9
327	0.9		327	182.4
328	0.9		328	185.3
329	0.9		329	184.8
330	0.9		330	184
331	0.9		331	182.1
332	0.9		332	183.9
333	0.9		333	184.8
334	0.9		334	185.4
335	0.9		335	183.3
336	0.9		336	182.2
337	0.9		337	182
338	0.9		338	183.5
339	0.9		339	181.8
340	0.9		340	183.1
341	0.9		341	181.8
342	0.9		342	183.3
343	0.9		343	183.7
344	0.9		344	181.3
345	0.9		345	183
346	0.9		346	179.9
347	0.9		347	177.6
348	0.9		348	181.4
349	0.9		349	180.7
350	0.9		350	180.6
351	0.9		351	179.8
352	0.9		352	180.1
353	0.9		353	178.1
354	0.9		354	178.3
355	0.9		355	180
356	0.9		356	179.7
357	0.9		357	178.6
358	0.9		358	179.2
359	0.9		359	180.4
360	0.9		360	180.9
361	0.9		361	181.5
362	0.9		362	181.3
363	0.9		363	180.7
364	0.9		364	181.8
365	0.9		365	181.3
366	0.9		366	180.7
367	0.9		367	177.9
368	0.9		368	177.9
369	0.9		369	180.2
370	0.9		370	179.6
371	0.9		371	181.4
372	0.9		372	182.7
373	0.9		373	183.8
374	0.9		374	183.2
375	0.9		375	183.1
376	0.9		376	182.4
377	0.9		377	183.7
378	0.9		378	183.1
379	0.9		379	183.4
380	0.9		380	182
381	0.9		381	183.7
382	0.9		382	182.3
383	0.9		383	183.1
384	0.9		384	183.2
385	0.9		385	183.1
386	0.9		386	184
387	0.9		387	182.7
388	0.9		388	181.5
389	0.9		389	179.7
390	0.9		390	180.5
391	0.9		391	180.2
392	0.9		392	180.6
393	0.9		393	181.8
394	0.9		394	181.3
395	0.9		395	181.2
396	0.9		396	182.2
397	0.9		397	181.9
398	0.9		398	180.7
399	0.9		399	180.6
400	0.9		400	179.8
401	0.9		401	179.5
402	0.9		402	181.3
403	0.9		403	181.2
404	0.9		404	180.5
405	0.9		405	182.6
406	0.9		406	181.1
407	0.9		407	184.4
408	0.9		408	182.8
409	0.9		409	182.6
410	0.9		410	182
411	0.9		411	181.1
412	0.9		412	182.5
413	0.9		413	179.5
414	0.9		414	179.4
415	0.9		415	181.8
416	0.9		416	180.5
417	0.9		417	180.6
418	0.9		418	180.8
419	0.9		419	181.2
420	0.9		420	179.3
421	0.9		421	181.3
422	0.9		422	181.8
423	0.9		423	182
424	0.9		424	182
425	0.9		425	183.7
426	0.9		426	183.2
427	0.9		427	183.7
428	0.9		428	180.1
429	0.9		429	183.7
430	0.9		430	183.8
431	0.9		431	184.4
432	0.9		432	182.9
433	0.9		433	182.2
434	0.9		434	181.4
435	0.9		435	181.9
436	0.9		436	180.7
437	0.9		437	181.2
438	0.9		438	179
439	0.9		439	180.4
440	0.9		440	181.6
441	0.9		441	180.5
442	0.9		442	181.6
443	0.9		443	182.8
444	0.9		444	181.4
445	0.9		445	181.9
446	0.9		446	180.2
447	0.9		447	179
448	0.9		448	179.6
449	0.9		449	178.9
450	0.9		450	179.4
451	0.9		451	184.1
452	0.9		452	183.8
453	0.9		453	181.6
454	0.9		454	183.7
455	0.9		455	181.6
456	0.9		456	184.7
457	0.9		457	182.3
458	0.9		458	182.1
459	0.9		459	180.1
460	0.9		460	180.5
461	0.9		461	176.9
462	0.9		462	178.2
463	0.9		463	179.9
464	0.9		464	181
465	0.9		465	179.1
466	0.9		466	181
467	0.9		467	181.8
468	0.9		468	184.3
469	0.9		469	183.3
470	0.9		470	179.6
471	0.9		471	181.6
472	0.9		472	182.2
473	0.9		473	180.4
474	0.9		474	183.1
475	0.9		475	185.3
476	0.9		476	185.6
477	0.9		477	186.1
478	0.9		478	186.6
479	0.9		479	184.7
480	0.9		480	187.6
481	0.9		481	187.1
482	0.9		482	184.3
483	0.9		483	183.5
484	0.9		484	184.1
485	0.9		485	185.3
486	0.9		486	184.9
487	0.9		487	183.2
488	0.9		488	182.2
489	0.9		489	182.3
490	0.9		490	184.6
491	0.9		491	183
492	0.9		492	180.6
493	0.9		493	181.5
494	0.9		494	181.9
495	0.9		495	183.5
496	0.9		496	184.4
497	0.9		497	181.9
498	0.9		498	184.4
499	0.9		499	184.6
500	0.9		500	183.8
501	0.9		501	183.1
502	0.9		502	180.3
503	0.9		503	181.7
504	0.9		504	181.6
505	0.9		505	181.5
506	0.9		506	179.2
507	0.9		507	178.7
508	0.9		508	178.8
509	0.9		509	175.8
510	0.9		510	176.2
511	0.9		511	178.3
512	0.9		512	173.7
513	0.9		513	176.5
514	0.9		514	177.6
515	0.9		515	179.5
516	0.9		516	180.4
517	0.9		517	180.4
518	0.9		518	181.4
519	0.9		519	180.7
520	0.9		520	179
521	0.9		521	181.4
522	0.9		522	181.3
523	0.9		523	178.4
524	0.9		524	180.2
525	0.9		525	179.8
526	0.9		526	179.5
527	0.9		527	181.2
528	0.9		528	179
529	0.9		529	181.4
530	0.9		530	182.6
531	0.9		531	184.1
532	0.9		532	182.6
533	0.9		533	179.8
534	0.9		534	180.8
535	0.9		535	183.1
536	0.9		536	181.6
537	0.9		537	183
538	0.9		538	182.3
539	0.9		539	179.7
540	0.9		540	180.4
541	0.9		541	182.7
542	0.9		542	182.1
543	0.9		543	182.7
544	0.9		544	181.2
545	0.9		545	180.5
546	0.9		546	179.8
547	0.9		547	182.8
548	0.9		548	178.7
549	0.9		549	179.5
550	0.9		550	182
551	0.9		551	182.6
552	0.9		552	182.3
553	0.9		553	180.3
554	0.9		554	181.2
555	0.9		555	178.2
556	0.9		556	179.3
557	0.9		557	178.3
558	0.9		558	176.8
559	0.9		559	177.7
560	0.9		560	175.5
561	0.9		561	178.2
562	0.9		562	181
563	0.9		563	183.7
564	0.9		564	180.5
565	0.9		565	182
566	0.9		566	182
567	0.9		567	179
568	0.9		568	185
569	0.9		569	182.1
570	0.9		570	182.3
571	0.9		571	178.6
572	0.9		572	183.6
573	0.9		573	180.6
574	0.9		574	182.7
575	0.9		575	182.4
576	0.9		576	181.3
577	0.9		577	180.9
578	0.9		578	178
579	0.9		579	178.9
580	0.9		580	178.7
581	0.9		581	176
582	0.9		582	178.8
583	0.9		583	178.4
584	0.9		584	180.6
585	0.9		585	180
586	0.9		586	179.3
587	0.9		587	179.5
588	0.9		588	180.2
589	0.9		589	176.9
590	0.9		590	180
591	0.9		591	181.9
592	0.9		592	180.3
593	0.9		593	181
594	0.9		594	183
595	0.9		595	182.4
596	0.9		596	181.9
597	0.9		597	181.3
598	0.9		598	180.3
599	0.9		599	178.2
600	0.9		600	178.1

## Sheet: Figure 3d
S-O Content
0.9 V
X	Y	Y
Postion	S	O
0	0.01075	0.05723
0.06811	0.0108	0.05771
0.13622	0.01081	0.05831
0.20433	0.0109	0.05881
0.27244	0.01097	0.05926
0.34055	0.01112	0.05993
0.40866	0.01111	0.06045
0.47677	0.01116	0.0614
0.54488	0.01119	0.06203
0.613	0.0112	0.06259
0.68111	0.01126	0.06311
0.74922	0.01129	0.06391
0.81733	0.01128	0.06459
0.88544	0.01121	0.06521
0.95355	0.01122	0.0658
1.02166	0.01131	0.06664
1.08977	0.01131	0.06736
1.15788	0.01141	0.06784
1.22599	0.01151	0.06862
1.2941	0.01156	0.06944
1.36221	0.01164	0.0701
1.43032	0.01172	0.07103
1.49843	0.01172	0.07167
1.56654	0.01181	0.07262
1.63465	0.01184	0.07351
1.70276	0.01191	0.07447
1.77088	0.01191	0.07555
1.83899	0.01202	0.07626
1.9071	0.01207	0.0767
1.97521	0.01214	0.07771
2.04332	0.01233	0.07881
2.11143	0.01249	0.07944
2.17954	0.01258	0.08056
2.24765	0.01277	0.0814
2.31576	0.01286	0.08234
2.38387	0.01297	0.08315
2.45198	0.01316	0.08424
2.52009	0.01329	0.08535
2.5882	0.01364	0.08674
2.65631	0.0139	0.08769
2.72442	0.01397	0.08923
2.79253	0.01403	0.09074
2.86064	0.01425	0.09185
2.92875	0.01452	0.09313
2.99687	0.01465	0.09419
3.06498	0.01486	0.09532
3.13309	0.0154	0.09689
3.2012	0.01575	0.09829
3.26931	0.01599	0.09987
3.33742	0.01632	0.10141
3.40553	0.01649	0.10269
3.47364	0.01684	0.1045
3.54175	0.0171	0.10591
3.60986	0.01785	0.10746
3.67797	0.01813	0.10927
3.74608	0.01865	0.11109
3.81419	0.01903	0.11285
3.8823	0.01949	0.11459
3.95041	0.01992	0.11622
4.01852	0.02052	0.11754
4.08663	0.02103	0.11963
4.15474	0.0216	0.12138
4.22286	0.02207	0.1233
4.29097	0.02269	0.12487
4.35908	0.02309	0.12665
4.42719	0.02384	0.12818
4.4953	0.02427	0.13006
4.56341	0.02492	0.132
4.63152	0.02566	0.13376
4.69963	0.02655	0.13619
4.76774	0.02735	0.13792
4.83585	0.02807	0.14003
4.90396	0.02884	0.14223
4.97207	0.02945	0.14404
5.04018	0.03035	0.14572
5.10829	0.03103	0.14821
5.1764	0.03194	0.15033
5.24451	0.0332	0.15289
5.31262	0.03406	0.15504
5.38073	0.03492	0.15741
5.44885	0.03603	0.15933
5.51696	0.03715	0.16084
5.58507	0.03822	0.16318
5.65318	0.03901	0.16534
5.72129	0.03999	0.16705
5.7894	0.0411	0.16928
5.85751	0.04246	0.17143
5.92562	0.04386	0.17362
5.99373	0.04507	0.17559
6.06184	0.04677	0.1777
6.12995	0.0482	0.17937
6.19806	0.04995	0.18205
6.26617	0.05174	0.18424
6.33428	0.05359	0.18669
6.40239	0.05543	0.18924
6.4705	0.05739	0.19131
6.53861	0.05957	0.19364
6.60672	0.06143	0.19606
6.67484	0.06346	0.19845
6.74295	0.06564	0.2006
6.81106	0.06744	0.20268
6.87917	0.06954	0.2053
6.94728	0.07185	0.20732
7.01539	0.07416	0.20948
7.0835	0.07612	0.21136
7.15161	0.07871	0.21345
7.21972	0.08126	0.21592
7.28783	0.08401	0.21834
7.35594	0.08648	0.2205
7.42405	0.08913	0.22264
7.49216	0.09235	0.22426
7.56027	0.09547	0.22597
7.62838	0.09836	0.22836
7.69649	0.10122	0.23026
7.7646	0.10433	0.23219
7.83271	0.10796	0.23473
7.90083	0.11073	0.23703
7.96894	0.11366	0.2386
8.03705	0.11719	0.24054
8.10516	0.12058	0.24264
8.17327	0.12393	0.24427
8.24138	0.12737	0.24586
8.30949	0.13056	0.24706
8.3776	0.13402	0.24823
8.44571	0.13745	0.2492
8.51382	0.14107	0.25052
8.58193	0.1443	0.25203
8.65004	0.14844	0.25354
8.71815	0.15243	0.25439
8.78626	0.15683	0.25553
8.85437	0.16096	0.257
8.92248	0.16491	0.25794
8.99059	0.16923	0.25939
9.0587	0.17312	0.26077
9.12682	0.1779	0.26199
9.19493	0.18193	0.26281
9.26304	0.18611	0.26412
9.33115	0.1904	0.26472
9.39926	0.195	0.26589
9.46737	0.19917	0.26688
9.53548	0.20359	0.26776
9.60359	0.20824	0.26919
9.6717	0.21335	0.27025
9.73981	0.21751	0.27103
9.80792	0.22261	0.27192
9.87603	0.22655	0.27245
9.94414	0.231	0.27289
10.0122	0.2354	0.27313
10.0804	0.24032	0.27387
10.1485	0.24572	0.27452
10.2166	0.25033	0.27468
10.2847	0.25491	0.27507
10.3528	0.2602	0.27485
10.4209	0.26554	0.27451
10.489	0.27041	0.27431
10.5571	0.27548	0.27456
10.6252	0.28049	0.27442
10.6934	0.28562	0.27424
10.7615	0.29087	0.27466
10.8296	0.29656	0.27409
10.8977	0.30184	0.274
10.9658	0.30736	0.27363
11.0339	0.31291	0.27415
11.102	0.31849	0.27399
11.1701	0.32391	0.27382
11.2382	0.32951	0.27308
11.3064	0.33416	0.27296
11.3745	0.3398	0.27262
11.4426	0.34547	0.27145
11.5107	0.3506	0.27103
11.5788	0.35589	0.27072
11.6469	0.36152	0.26991
11.715	0.36748	0.26965
11.7831	0.37263	0.26938
11.8512	0.37795	0.2681
11.9193	0.38302	0.26759
11.9875	0.38806	0.26636
12.0556	0.39362	0.26493
12.1237	0.39855	0.26345
12.1918	0.40381	0.2626
12.2599	0.40899	0.26189
12.328	0.4139	0.26047
12.3961	0.41855	0.25938
12.4642	0.4241	0.25843
12.5323	0.42982	0.25654
12.6005	0.43534	0.25539
12.6686	0.43997	0.25399
12.7367	0.4451	0.25336
12.8048	0.45	0.25204
12.8729	0.45458	0.25159
12.941	0.45904	0.24985
13.0091	0.46375	0.24818
13.0772	0.4678	0.24651
13.1453	0.47215	0.24506
13.2134	0.47669	0.24381
13.2816	0.48103	0.24256
13.3497	0.48554	0.24128
13.4178	0.49011	0.23949
13.4859	0.49479	0.23873
13.554	0.4993	0.23734
13.6221	0.50343	0.23577
13.6902	0.50743	0.23475
13.7583	0.51176	0.23316
13.8264	0.51557	0.23185
13.8946	0.52035	0.23034
13.9627	0.52432	0.22811
14.0308	0.528	0.22602
14.0989	0.53224	0.22461
14.167	0.5355	0.22348
14.2351	0.53866	0.2229
14.3032	0.54187	0.22199
14.3713	0.5451	0.22061
14.4394	0.54867	0.21938
14.5076	0.55194	0.21801
14.5757	0.5548	0.21592
14.6438	0.55843	0.21482
14.7119	0.56254	0.21378
14.78	0.56619	0.21244
14.8481	0.56953	0.21096
14.9162	0.57277	0.20974
14.9843	0.57642	0.20898
15.0524	0.5796	0.20798
15.1205	0.58299	0.20714
15.1887	0.58642	0.20627
15.2568	0.58955	0.20508
15.3249	0.5926	0.20428
15.393	0.59434	0.20363
15.4611	0.59664	0.20308
15.5292	0.59849	0.20238
15.5973	0.60111	0.20116
15.6654	0.6039	0.20083
15.7335	0.60599	0.19981
15.8017	0.60937	0.19879
15.8698	0.61169	0.19808
15.9379	0.61431	0.19742
16.006	0.61673	0.1962
16.0741	0.61827	0.19572
16.1422	0.62029	0.19509
16.2103	0.62246	0.19387
16.2784	0.62494	0.19337
16.3465	0.62708	0.19201
16.4146	0.6288	0.19075
16.4827	0.63116	0.18991
16.5509	0.63249	0.18948
16.619	0.63527	0.18855
16.6871	0.63786	0.18797
16.7552	0.64042	0.18721
16.8233	0.64252	0.18645
16.8914	0.64433	0.18567
16.9595	0.64653	0.18528
17.0276	0.64914	0.18461
17.0957	0.64942	0.18445
17.1639	0.6502	0.18413
17.232	0.65141	0.18374
17.3001	0.65272	0.18263
17.3682	0.65465	0.18208
17.4363	0.65592	0.18187
17.5044	0.65704	0.18142
17.5725	0.6582	0.18133
17.6406	0.65902	0.18072
17.7087	0.66052	0.18009
17.7769	0.66134	0.17942
17.845	0.66206	0.17903
17.9131	0.66236	0.17882
17.9812	0.66347	0.17876
18.0493	0.66545	0.17852
18.1174	0.66692	0.17803
18.1855	0.66759	0.17766
18.2536	0.66807	0.17701
18.3217	0.66906	0.17646
18.3898	0.66942	0.17612
18.458	0.6697	0.176
18.5261	0.67051	0.17526
18.5942	0.67231	0.17527
18.6623	0.67363	0.17472
18.7304	0.67451	0.17435
18.7985	0.67553	0.17472
18.8666	0.67706	0.17446
18.9347	0.67747	0.17406
19.0028	0.67843	0.17413
19.071	0.68009	0.17457
19.1391	0.68181	0.1742
19.2072	0.68267	0.17406
19.2753	0.68258	0.17407
19.3434	0.68292	0.17404
19.4115	0.68354	0.17407
19.4796	0.68505	0.17373
19.5477	0.68508	0.17422
19.6158	0.68636	0.17361
19.6839	0.68687	0.17341
19.7521	0.68695	0.17368
19.8202	0.68755	0.17377
19.8883	0.68817	0.17378
19.9564	0.68879	0.1739
20.0245	0.68954	0.17354
20.0926	0.68964	0.1732
20.1607	0.69015	0.17366
20.2288	0.69134	0.17321
20.2969	0.69194	0.17318
20.3651	0.69261	0.17282
20.4332	0.69295	0.17276
20.5013	0.69286	0.173
20.5694	0.69441	0.173
20.6375	0.69401	0.17294
20.7056	0.69535	0.17288
20.7737	0.69618	0.17336
20.8418	0.69633	0.17356
20.9099	0.69639	0.17308
20.978	0.69773	0.17265
21.0462	0.69918	0.17256
21.1143	0.69941	0.17202
21.1824	0.69993	0.17212
21.2505	0.70078	0.17169
21.3186	0.70149	0.17181
21.3867	0.70257	0.17144
21.4548	0.70273	0.17125
21.5229	0.70331	0.17131
21.591	0.70467	0.17116
21.6592	0.70545	0.17104
21.7273	0.70593	0.17101
21.7954	0.70644	0.17135
21.8635	0.70675	0.17119
21.9316	0.70679	0.17128
21.9997	0.70791	0.1714
22.0678	0.70884	0.17098
22.1359	0.7096	0.17072
22.204	0.71066	0.17033
22.2721	0.71144	0.16981
22.3403	0.71304	0.1701
22.4084	0.713	0.17002
22.4765	0.71359	0.16987
22.5446	0.71419	0.17013
22.6127	0.714	0.16976
22.6808	0.71424	0.16994
22.7489	0.7157	0.16995
22.817	0.7176	0.1696
22.8851	0.71865	0.16889
22.9533	0.72025	0.16895
23.0214	0.72074	0.1681
23.0895	0.72069	0.16815
23.1576	0.72173	0.16802
23.2257	0.72204	0.16817
23.2938	0.72341	0.1674
23.3619	0.72368	0.16732
23.43	0.72371	0.16748
23.4981	0.7239	0.16757
23.5663	0.7236	0.16743
23.6344	0.72411	0.16729
23.7025	0.72331	0.16684
23.7706	0.72334	0.16705
23.8387	0.72442	0.16709
23.9068	0.72544	0.16679
23.9749	0.72604	0.16687
24.043	0.72744	0.1674
24.1111	0.72786	0.16739
24.1792	0.72829	0.16715
24.2474	0.72942	0.16686
24.3155	0.72998	0.16621
24.3836	0.73063	0.16615
24.4517	0.73082	0.1661
24.5198	0.73167	0.1658
24.5879	0.73211	0.16552
24.656	0.73342	0.16541
24.7241	0.73349	0.16577
24.7922	0.73381	0.16534
24.8604	0.73417	0.16534
24.9285	0.73439	0.16557
24.9966	0.73593	0.1658
25.0647	0.73746	0.16577
25.1328	0.73814	0.16558
25.2009	0.73897	0.16582
25.269	0.74054	0.16615
25.3371	0.74078	0.16592
25.4052	0.74059	0.16567
25.4733	0.74093	0.16558
25.5415	0.74059	0.16516
25.6096	0.74076	0.16556
25.6777	0.74239	0.16597

## Sheet: Figure 3e
(NiCo)S1.33
OCV		0.9 V		1.0 V		1.1 V		1.2 V		1.3 V
X	Y	X	Y	X	Y	X	Y	X	Y	X	Y
466.14	-9004.63	464.91	-2593.66	467.41	2838.02	467.02	2976.75	464.51	124.438	466.31	9762.81
466.74	4122.31	465.51	2418.63	468.01	-594.516	467.62	7336.09	465.11	-8431.88	466.91	-7582.44
467.34	3059.81	466.11	-5870.75	468.61	-2368.61	468.22	1682.09	465.71	-10277.2	467.51	-7145.25
467.94	1048.38	466.71	220.688	469.21	-3161.22	468.82	-542.531	466.31	15483.5	468.11	-6108.31
468.54	71.4375	467.31	-843.969	469.81	-1895.64	469.42	-5079.22	466.91	-2066.5	468.71	2264.81
469.14	-3237.94	467.91	-1195.78	470.41	5202.22	470.02	-290.938	467.51	-1202.19	469.31	-2921.69
469.74	15802.8	468.51	-60.4688	471.01	-514.406	470.62	5469.38	468.11	-4464.19	469.91	-6781.13
470.34	3424.69	469.11	-3432.53	471.61	1398.8	471.22	6897.75	468.71	6153.88	470.51	-3530.13
470.94	2636.06	469.71	6362.03	472.21	-265.125	471.82	-3548.78	469.31	-731.688	471.11	3421.13
471.54	3886.88	470.31	-810	472.81	437.828	472.42	2036.31	469.91	-2583.81	471.71	8645.94
472.14	8845.63	470.91	-809.25	473.41	1429.44	473.02	9409.91	470.51	-4512.38	472.31	5761.44
472.74	-1626.06	471.51	-6779.19	474.01	-554.406	473.62	-4080.13	471.11	5282	472.91	181.594
473.34	-2890.81	472.11	1415.97	474.61	-4819.53	474.22	-2789.13	471.71	10822.5	473.51	5389.69
473.94	-6340.09	472.71	2996.25	475.21	-1181.28	474.82	-270.344	472.31	6257.06	474.11	5863.81
474.54	-456.063	473.31	-3416.59	475.81	1958.52	475.42	-14722.9	472.91	-6968.94	474.71	-5351.88
475.14	3920.81	473.91	-5291.09	476.41	3684.03	476.02	-9824.56	473.51	-281.375	475.31	1541.72
475.74	3092.81	474.51	2797	477.01	-2213.22	476.62	-3681	474.11	838.75	475.91	3941.38
476.34	-4232	475.11	6184.03	477.61	1551.81	477.22	1429.88	474.71	-8139.91	476.51	-14132.3
476.94	275.156	475.71	8069.25	478.21	2281.88	477.82	-6032.75	475.31	-9020.94	477.11	-9698.66
477.54	2388.81	476.31	-291.344	478.81	-1727.47	478.42	2477.28	475.91	-673.25	477.71	-2533.53
478.14	-8808.72	476.91	4046.19	479.41	28.7188	479.02	-1256.06	476.51	-13374.3	478.31	6574.44
478.74	-3426.66	477.51	3613.81	480.01	-319.078	479.62	9163.34	477.11	-6917.72	478.91	-6178.06
479.34	3687.34	478.11	-2262.41	480.61	-5397.98	480.22	-4785.78	477.71	-674.031	479.51	2491.44
479.94	-13312.2	478.71	479.906	481.21	-3886.47	480.82	-4554.03	478.31	8245.09	480.11	1200.88
480.54	-5938.88	479.31	-2320.69	481.81	-921.797	481.42	7309.81	478.91	-3763.09	480.71	8098.53
481.14	-4829.06	479.91	-1983.84	482.41	2749.45	482.02	5267.25	479.51	7116.66	481.31	-7899.59
481.74	1747.5	480.51	-3954.94	483.01	-2463.05	482.62	-14244.4	480.11	1202.34	481.91	-4353.09
482.34	-8943.66	481.11	-40.0313	483.61	1784.64	483.22	1135.69	480.71	13189.3	482.51	10093.8
482.94	-951.938	481.71	7721.25	484.21	-1536.45	483.82	2308.97	481.31	-5914	483.11	7120.44
483.54	-4707.09	482.31	-2639.63	484.81	1194.63	484.42	-11386.7	481.91	-1739.75	483.71	-8642.97
484.14	7927.44	482.91	702.563	485.41	-5605.53	485.02	-5086.78	482.51	16466	484.31	3302.59
484.74	-9414.78	483.51	-5522.34	486.01	-3416.91	485.62	-6643.41	483.11	11178.2	484.91	7518.34
485.34	-5254.88	484.11	4180.66	486.61	1823.09	486.22	12662.9	483.71	-12544.8	485.51	-6825.72
485.94	8931.66	484.71	-5357	487.21	1523.27	486.82	7435	484.31	3301.97	486.11	-10276.8
486.54	6752.47	485.31	-2139.97	487.81	-3977	487.42	-6742.78	484.91	6519.41	486.71	-8678.41
487.14	-13356	485.91	13411.7	488.41	3060.05	488.02	292.438	485.51	-8017.16	487.31	11643.9
487.74	2415.69	486.51	5802.28	489.01	3081.17	488.62	9014.13	486.11	-9313.06	487.91	8378.69
488.34	6063.88	487.11	-6368.61	489.61	-1.21875	489.22	9905.97	486.71	-10616.7	488.51	-7379.5
488.94	-4376.28	487.71	-2613.88	490.21	1856.34	489.82	-13872.3	487.31	15171.3	489.11	-918.594
489.54	-7293.81	488.31	1006.75	490.81	-715.813	490.42	-5276.19	487.91	11148	489.71	9209.28
490.14	-4169.25	488.91	-8858.63	491.41	6430.34	491.02	1038.91	488.51	-9016.25	490.31	7366.78
490.74	17961.6	489.51	-8500.81	492.01	3480.06	491.62	1739.84	489.11	-525.313	490.91	-12898.5
491.34	10388.2	490.11	-5262.89	492.61	-2508.48	492.22	7799.5	489.71	8563.66	491.51	-2686.44
491.94	-4321.16	490.71	10286	493.21	-314.781	492.82	-6027.03	490.31	10912.9	492.11	3537.81
492.54	2850.97	491.31	8482.22	493.81	-74.2813	493.42	-7043.81	490.91	-11562.2	492.71	2859.75
493.14	11388.5	491.91	-5241.83	494.41	-400	494.02	-5.5625	491.51	-5026.88	493.31	8983.25
493.74	9019.38	492.51	836.625	495.01	-5895.88	494.62	-859.281	492.11	1850.03	493.91	-3602.25
494.34	-10468.4	493.11	9343.52	495.61	-585.484	495.22	-3872.25	492.71	10.9375	494.51	-5822.81
494.94	-2704.25	493.71	-4255.33	496.21	2102.11	495.82	3579.72	493.31	6690.78	495.11	-3840.34
495.54	4554.59	494.31	-3074.3	496.81	1198.64	496.42	-1302.97	493.91	-4973.75	495.71	-6613.78
496.14	2564.69	494.91	-3422.5	497.41	4033.61	497.02	3120.56	494.51	-6805.66	496.31	-1693.03
496.74	4534.72	495.51	-3473.47	498.01	-1681.58	497.62	5205.63	495.11	-3639.38	496.91	1478.16
497.34	-12480.9	496.11	4102.41	498.61	-1444.22	498.22	6103.28	495.71	-4768.06	497.51	-5141.72
497.94	-13843	496.71	10026.3	499.21	441.047	498.82	975.625	496.31	-3881.03	498.11	-2239.75
498.54	-6327.63	497.31	3782.27	499.81	1619.27	499.42	2205.88	496.91	5035.09	498.71	-4.75
499.14	-5314.31	497.91	-3572.58	500.41	1225.34	500.02	-4344.84	497.51	-4501.34	499.31	3276.13
499.74	-967.094	498.51	-2850.33	501.01	1868.19	500.62	8745.78	498.11	1607.97	499.91	2168.69
500.34	7669.94	499.11	646.984	501.61	1244.7	501.22	-2815.19	498.71	2004.44	500.51	619.219
500.94	-2340.75	499.71	1349.52	502.21	2766.77	501.82	11354.4	499.31	4104.28	501.11	-4132.59
501.54	3452.47	500.31	548.281	502.81	2948.73	502.42	-318.938	499.91	-736.563	501.71	10902.7
502.14	1208.97	500.91	808.609	503.41	4637.31	503.02	14228.6	500.51	-426.344	502.31	-2991.91
502.74	7151.94	501.51	3553.45	504.01	-296.328	503.62	-3040.16	501.11	-5920.06	502.91	14074.5
503.34	1512.88	502.11	3119.83	504.61	-649.625	504.22	-7911.88	501.71	10843.8	503.51	4507
503.94	1458.94	502.71	722.328	505.21	-2369.08	504.82	-4174.03	502.31	-5684.81	504.11	20663.4
504.54	-6557.47	503.31	-1447.28	505.81	1883.97	505.42	-604.688	502.91	12542.2	504.71	-3254.22
505.14	9508.81	503.91	977.906	506.41	455.219	506.02	-3940.28	503.51	-1511.69	505.31	-4667.44
505.74	-7716.97	504.51	-1770.03	507.01	2854.42	506.62	3570.25	504.11	20172.8	505.91	1888.59
506.34	8315.69	505.11	4246.67	507.61	-291.281	507.22	1880.75	504.71	-1660.13	506.51	3624.16
506.94	-2454.13	505.71	-6574.67	508.21	3673.06	507.82	-2465.06	505.31	-1634.97	507.11	-4298.28
507.54	19465.6	506.31	1835.78	508.81	-2457.63	508.42	1889.19	505.91	1260.88	507.71	158.125
508.14	-232.063	506.91	-3253.55	509.41	-1363.48	509.02	2756.81	506.51	-994.094	508.31	-1243.16
508.74	-2880.31	507.51	5516.52	510.01	-1033.16	509.62	-2423.34	507.11	-7682.06	508.91	-5116.03
509.34	1310.66	508.11	652.484	510.61	-137.969	510.22	9096.75	507.71	162.969	509.51	1184.09
509.94	3570.81	508.71	-1530.41	511.21	-2706.02	510.82	4087.59	508.31	1438.75	510.11	2611.28
510.54	-421.5	509.31	-2448.34	511.81	-706.406	511.42	-2196.34	508.91	-6184.69	510.71	-5197.5
511.14	1443.31	509.91	1701.14	512.41	123.516	512.02	3388.78	509.51	1001.19	511.31	9300.5
511.74	2053.78	510.51	-2405.22	513.01	-1540.81	512.62	4007.72	510.11	522.344	511.91	7861.5
512.34	-7245.41	511.11	-496.094	513.61	593.547	513.22	-2638.22	510.71	-7021.16	512.51	320.344
512.94	-6977.75	511.71	-1329.13	514.21	1138.72	513.82	-1558.78	511.31	13165.1	513.11	5266.34
513.54	425.938	512.31	-7787.83	514.81	-1032.66	514.42	6985.5	511.91	5451.16	513.71	4842.66
514.14	-5953.03	512.91	1829.11	515.41	3140.48	515.02	-4911.53	512.51	2787.94	514.31	-4064.47
514.74	7256.16	513.51	-1396.66	516.01	-391.438	515.62	-4633.25	513.11	4053.91	514.91	-5872.91
515.34	1298.5	514.11	-270.328	516.61	-3336.25	516.22	6091.69	513.71	3235.06	515.51	1155.38
515.94	-4315.81	514.71	5026.41	517.21	-2314.84	516.82	-1050.13	514.31	-483.469	516.11	-5162.22
516.54	1144.09	515.31	-2924.77	517.81	-2781.34	517.42	-8621.16	514.91	-3672.94	516.71	-4289.06
517.14	1647.03	515.91	-6893.19	518.41	-2396.25	518.02	-2847.69	515.51	496.125	517.31	5813.28
517.74	-2481.19	516.51	-442.469	519.01	655.398	518.62	2515.22	516.11	-6807.34	517.91	-591.313
518.34	-4546.72	517.11	-1877.94	519.61	1322.5	519.22	-4362.72	516.71	-7858.75	518.51	-9933.22
518.94	3742.44	517.71	-3120.73	520.21	-990.594	519.82	8016.69	517.31	6944.34	519.11	-1272.06
519.54	-5960.94	518.31	1050.31	520.81	-235.289	520.42	-2806.09	517.91	-192.531	519.71	3795.5
520.14	-2742.28	518.91	5802.28	521.41	3570.3	521.02	8067.03	518.51	-10020.9	520.31	-6597.84
520.74	7772.66	519.51	-4027.42	522.01	-158.438	521.62	-5040.34	519.11	1333.19	520.91	8420.75
521.34	1386.94	520.11	-199.719	522.61	-2230	522.22	-6179.09	519.71	758.719	521.51	-4266.84
521.94	-9713.06	520.71	4090.73	523.21	-867.992	522.82	-7335.53	520.31	-6495.34	522.11	10274.5
522.54	-1548.66	521.31	1014.77	523.81	-1139.31	523.42	4154.72	520.91	8939.94	522.71	-5825.84
523.14	3710.84	521.91	-440.672	524.41	-2408.73	524.02	-2660.31	521.51	-5247.75	523.31	-6221.16
523.74	-3979.84	522.51	-1173.42	525.01	2546.92	524.62	-2545.22	522.11	11665.5	523.91	-8032.19
524.34	7584.31	523.11	-341.063	525.61	-2465.45	525.22	-2428.56	522.71	-5435.34	524.51	2294.69
524.94	-6658.25	523.71	-2382.34	526.21	4439.86	525.82	-3514.78	523.31	-7001.31	525.11	-4508.09
525.54	6266.88	524.31	6862.47	526.81	-1536.03	526.42	4372.31	523.91	-6455.13	525.71	-2636.06
526.14	-10082.5	524.91	-1795.19	527.41	135.727	527.02	-4571.5	524.51	804.281	526.31	2481.34
526.74	-7183.22	525.51	2511.75	528.01	60.3438	527.62	-3111.88	525.11	-3913.22	526.91	1476.28
527.34	-6815.97	526.11	-1060.56	528.61	4454.16	528.22	10681.9	525.71	-6540.44	527.51	3506.38
527.94	5804.25	526.71	4040.25	529.21	877.164	528.82	848	526.31	-951.969	528.11	-594.156
528.54	-3188.03	527.31	6927.84	529.81	6137.45	529.42	5793.72	526.91	1003.44	528.71	5867.53
529.14	-2765.22	527.91	15974.9	530.41	10094.7	530.02	18086.7	527.51	7973.31	529.31	25461.7
529.74	2199.34	528.51	20009.3	531.01	13905	530.62	22652.5	528.11	-3696	529.91	23914.3
530.34	3781.94	529.11	33300.1	531.61	21410.1	531.22	21456.6	528.71	368.688	530.51	29289.9
530.94	8368.06	529.71	54922	532.21	23844.4	531.82	26833.2	529.31	18771.7	531.11	42655.2
531.54	-1420.72	530.31	78886.9	532.81	27603.2	532.42	35658.2	529.91	13605.8	531.71	58760.6
532.14	-4626.44	530.91	97308.8	533.41	37270.9	533.02	37671.5	530.51	16626.6	532.31	59250.6
532.74	9610.66	531.51	93986.9	534.01	37074	533.62	41771.6	531.11	32132.9	532.91	64449.9
533.34	-1524.69	532.11	91357.7	534.61	39455.7	534.22	52120.5	531.71	36984.3	533.51	78174.3
533.94	-3236.88	532.71	107759	535.21	44655.9	534.82	55550	532.31	34914.3	534.11	77487.2
534.54	7926.06	533.31	94708.1	535.81	50082.2	535.42	55374.6	532.91	39072.3	534.71	77150.9
535.14	6096.5	533.91	90304.5	536.41	55088.3	536.02	58397	533.51	51370.2	535.31	81074.1
535.74	2778.63	534.51	104015	537.01	61223.1	536.62	51627.8	534.11	53709.2	535.91	82546.2
536.34	71.7188	535.11	112956	537.61	68968.1	537.22	51126.4	534.71	52674.6	536.51	76335.3
536.94	4156.38	535.71	126238	538.21	73410.3	537.82	44661.7	535.31	51278.6	537.11	75550.8
537.54	3852.81	536.31	136014	538.81	80197.6	538.42	42620.4	535.91	56011.7	537.71	66735.4
538.14	5533.19	536.91	152251	539.41	80651.4	539.02	37399.7	536.51	51610.8	538.31	66230.7
538.74	5260.09	537.51	156212	540.01	86389.6	539.62	41425.9	537.11	54016.6	538.91	60996.1
539.34	10528.4	538.11	160354	540.61	84322.2	540.22	43920	537.71	47354.4	539.51	59438.3
539.94	8023.94	538.71	170241	541.21	83366.4	540.82	36882.8	538.31	41533.2	540.11	53799.3
540.54	7680.03	539.31	183211	541.81	74591.1	541.42	36302.2	538.91	39707.2	540.71	54444.4
541.14	6577.19	539.91	186982	542.41	68521.4	542.02	33583.3	539.51	43105.8	541.31	55369.5
541.74	8373.25	540.51	191468	543.01	60934.1	542.62	28703.9	540.11	39051.3	541.91	48852
542.34	5208.91	541.11	189699	543.61	53314.9	543.22	34746.7	540.71	38262.8	542.51	48559.9
542.94	8248.38	541.71	186991	544.21	50081.4	543.82	30037.7	541.31	43695.1	543.11	48511.5
543.54	6644.78	542.31	175987	544.81	46832.6	544.42	26288.7	541.91	36374.6	543.71	40830.2
544.14	8135.06	542.91	167763	545.41	47648.8	545.02	22067.6	542.51	35672	544.31	46117
544.74	10470.9	543.51	150107	546.01	46942.5	545.62	29795.2	543.11	34876.5	544.91	41559.1
545.34	5030.38	544.11	141546	546.61	43364.9	546.22	20948	543.71	23902.5	545.51	42859.3
545.94	6983.84	544.71	137140	547.21	42898.3	546.82	35598.1	544.31	33637.5	546.11	41809.8
546.54	9622.88	545.31	126271	547.81	38697.1	547.42	32113.2	544.91	29688.9	546.71	49837.5
547.14	-155.938	545.91	120372	548.41	41615.8	548.02	28116.8	545.51	30661.6	547.31	38781.5
547.74	6781.59	546.51	115462	549.01	36618.6	548.62	29783.5	546.11	23929.3	547.91	54691.3
548.34	5827.28	547.11	103287	549.61	37131.6	549.22	30492	546.71	29644.6	548.51	52018.3
548.94	4499.56	547.71	106122	550.21	35010.3	549.82	15811.7	547.31	20071	549.11	48154.7
549.54	3535.66	548.31	97498.7	550.81	38590.6	550.42	29470.4	547.91	28165.3	549.71	51889.1
550.14	9867.13	548.91	102618	551.41	31490.5	551.02	30118.4	548.51	28453.5	550.31	59562.7
550.74	-5172.91	549.51	94770.3	552.01	37791.1	551.62	29045.3	549.11	26007.8	550.91	45742.1
551.34	3763.38	550.11	97608.7	552.61	38086.5	552.22	30932.4	549.71	27268.2	551.51	57015.8
551.94	5734.34	550.71	86275	553.21	36218.8	552.82	29011	550.31	26652.4	552.11	56232.8
552.54	1720.94	551.31	92149.7	553.81	37291.3	553.42	30737.6	550.91	17036.4	552.71	53596.6
553.14	4304.19	551.91	87180.3	554.41	40478.5	554.02	21229	551.51	30257.2	553.31	57210.1
553.74	5551.56	552.51	89595.6	555.01	37153.7	554.62	44229.1	552.11	32392	553.91	56318.8
554.34	-5267.19	553.11	88019.4	555.61	42010.2	555.22	28222	552.71	29108.9	554.51	57791.6
554.94	3075.22	553.71	91830.3	556.21	43875.4	555.82	31630.1	553.31	30131.5	555.11	47796.4
555.54	5362.44	554.31	89520.6	556.81	42490.3	556.42	28116.8	553.91	27421.9	555.71	71996.3
556.14	3946.28	554.91	97051.8	557.41	44507.5	557.02	30785.6	554.51	32051.3	556.31	54327.9
556.74	3912.38	555.51	100339	558.01	45301.8	557.62	24609.9	555.11	22176.4	556.91	63260.1
557.34	2573.16	556.11	100445	558.61	48322.7	558.22	32354.1	555.71	41830.6	557.51	56496.7
557.94	7686.5	556.71	103021	559.21	45351.7	558.82	24676.8	556.31	23378.3	558.11	59073.6
558.54	361.25	557.31	101145	559.81	57402.6	559.42	27528.8	556.91	35158.8	558.71	49712.5
559.14	18121.2	557.91	112037	560.41	50263.6	560.02	20558.7	557.51	26710.8	559.31	62845.1
559.74	2185.5	558.51	103473	561.01	54090.3	560.62	27143.6	558.11	29540	559.91	55811
560.34	8770.91	559.11	119787	561.61	52308.2	561.22	22172.2	558.71	26612.3	560.51	56695.9
560.94	-307.281	559.71	108614	562.21	55148.7	561.82	26774.8	559.31	36904.4	561.11	48712
561.54	5198.63	560.31	117574	562.81	50614	562.42	23469.1	559.91	25824.6	561.71	58621.1
562.14	-3377.94	560.91	113548	563.41	54900.3	563.02	31292.4	560.51	27503.6	562.31	52418.9
562.74	9329.84	561.51	122298	564.01	49969.4	563.62	17209.8	561.11	19074.4	562.91	51227.1
563.34	2431.59	562.11	115398	564.61	48425.9	564.22	23590.4	561.71	31002.3	563.51	44830.4
563.94	5219.19	562.71	121185	565.21	46286.6	564.82	27052.7	562.31	23353.6	564.11	57894.2
564.54	-3793	563.31	119350	565.81	49732.7	565.42	25613.9	562.91	26884.3	564.71	41203.7
565.14	4705.75	563.91	118531	566.41	45420.1	566.02	26301.7	563.51	19754.4	565.31	46641.4
565.74	3483.81	564.51	108220	567.01	46351.1	566.62	31593.8	564.11	34337.8	565.91	44192.9
566.34	3795.06	565.11	114442	567.61	40894.7	567.22	22736.3	564.71	21327.5	566.51	41646.3
566.94	-2886.94	565.71	112337	568.21	46053.8	567.82	29807.6	565.31	25692.9	567.11	42324.1
567.54	10064.1	566.31	102257	568.81	37764	568.42	28414.7	565.91	24628.7	567.71	50847.9
568.14	-1630.13	566.91	95504.4	569.41	39372.8	569.02	27929	566.51	23509.7	568.31	40014.9
568.74	3580.22	567.51	107210	570.01	40747.8	569.62	20909.1	567.11	20308.6	568.91	45376.4
569.34	5869.38	568.11	95111.7	570.61	40611.4	570.22	23510.3	567.71	28680.8	569.51	43659.4
569.94	3326.59	568.71	96047.9	571.21	38737.9	570.82	27432.3	568.31	17121.1	570.11	43534.9
570.54	3436.03	569.31	96677.9	571.81	41530.2	571.42	13484	568.91	24613.5	570.71	42420.6
571.14	7470.34	569.91	98444	572.41	36417.2	572.02	25731.4	569.51	28689.8	571.31	44827
571.74	-2309.44	570.51	99110.7	573.01	39850.8	572.62	25428.3	570.11	25801.8	571.91	48397.1
572.34	4593.22	571.11	101269	573.61	38871.5	573.22	20848.7	570.71	23645.3	572.51	37201.4
572.94	5953.69	571.71	93111.2	574.21	39361.6	573.82	20372.6	571.31	26737.4	573.11	48947.3
573.54	6490.19	572.31	98587.1	574.81	38847.7	574.42	26114.9	571.91	32613.5	573.71	47861.8
574.14	1960.44	572.91	97209.1	575.41	39128.2	575.02	17770.3	572.51	16753.6	574.31	46033.3
574.74	210.125	573.51	97793.9	576.01	39909.6	575.62	21328	573.11	25886.4	574.91	43006.4
575.34	3897.94	574.11	94370	576.61	33899.2	576.22	20457.9	573.71	26320.7	575.51	47902.9
575.94	-5855.22	574.71	94123.4	577.21	39175.5	576.82	26628.4	574.31	23214.6	576.11	41339.5
576.54	5988.91	575.31	92150.9	577.81	37458.3	577.42	11680.9	574.91	21991	576.71	46562.9
577.14	6715.88	575.91	79542	578.41	34730.2	578.02	22492.2	575.51	23798.1	577.31	48652.3
577.74	7762.81	576.51	95846.7	579.01	34159.4	578.62	20603.4	576.11	18883.7	577.91	49867.9
578.34	3341.63	577.11	95757.7	579.61	36458.8	579.22	21136	576.71	25292.1	578.51	33467.9
578.94	5441.53	577.71	89250.9	580.21	33445.7	579.82	27200.5	577.31	23069.1	579.11	43708.7
579.54	-3242.56	578.31	90857.4	580.81	35454.1	580.42	27739.6	577.91	27287.4	579.71	42820.6
580.14	2683.66	578.91	92170.1	581.41	33392.9	581.02	19424.6	578.51	11569.4	580.31	38723.5
580.74	1168.75	579.51	88951.4	582.01	34062.8	581.62	22918.1	579.11	20454.5	580.91	48788.2
581.34	6768.78	580.11	86498.9	582.61	28519.2	582.22	23050.1	579.71	23283.6	581.51	47801.4
581.94	-2868.5	580.71	87972.8	583.21	33705.6	582.82	22890	580.31	18218.4	582.11	39399.3
582.54	4893.25	581.31	91882.5	583.81	33865.4	583.42	22292.5	580.91	28162.3	582.71	45262.3
583.14	5169.39	581.91	77693.9	584.41	32525.8	584.02	18615.5	581.51	24732.4	583.31	44467.3
583.74	1506.34	582.51	89535.4	585.01	35433.6	584.62	27430.4	582.11	17226	583.91	36229.2
584.34	9125.94	583.11	80163.8	585.61	34466.5	585.22	22135	582.71	19603	584.51	35920.5
584.94	4354.42	583.71	76115.4	586.21	32667.2	585.82	18870	583.31	20137.1	585.11	38513.2
585.54	-1028.81	584.31	84840.5	586.81	34388.2	586.42	24584.4	583.91	15646.1	585.71	46627.3
586.14	3962.53	584.91	81939.2	587.41	34705.4	587.02	25359.9	584.51	12992.1	586.31	42679.2
586.74	4018.31	585.51	77704	588.01	34028.2	587.62	16093.8	585.11	13487.7	586.91	37034
587.34	3305.69	586.11	80815	588.61	34153.5	588.22	18299	585.71	25513.8	587.51	42032.8
587.94	-423.484	586.71	80955.6	589.21	35690	588.82	24378	586.31	19438.3	588.11	43884.3
588.54	-1393.36	587.31	78545.2	589.81	38425.1	589.42	19183.9	586.91	17778.3	588.71	37822.4
589.14	8760.47	587.91	70224	590.41	36264.2	590.02	11905.7	587.51	22885	589.31	37898.1
589.74	1362.33	588.51	69576	591.01	36599.1	590.62	10256.8	588.11	25511.5	589.91	40909.5
590.34	103.063	589.11	75492.5	591.61	38017.2	591.22	18418	588.71	17272.8	590.51	35461.5
590.94	5131.88	589.71	76492	592.21	40715.7	591.82	16811.4	589.31	22290.8	591.11	29951.6
591.54	4805.63	590.31	77272.6	592.81	34316.5	592.42	14824.6	589.91	25301	591.71	31819.3
592.14	613.578	590.91	81486.5	593.41	36700.9	593.02	19303.2	590.51	23040.5	592.31	43449.3
592.74	1762.58	591.51	82315.1	594.01	39243.9	593.62	26900.5	591.11	15906.5	592.91	40187.2
593.34	8848.38	592.11	79333.8	594.61	37492.9	594.22	25440	591.71	13761.9	593.51	36516.6
593.94	5118.05	592.71	83185.9	595.21	34752.8	594.82	11987.3	592.31	22022.8	594.11	35495.4
594.54	-4285.05	593.31	84009.8	595.81	31801.3	595.42	19349.2	592.91	15320	594.71	45271.5
595.14	-4581.86	593.91	84321.2	596.41	34406.6	596.02	15553.2	593.51	14992.3	595.31	46996.8
595.74	3568.05	594.51	73688.2	597.01	33824.4	596.62	19035	594.11	15240	595.91	35041.8
596.34	217.469	595.11	70448.5	597.61	33786.3	597.22	17762.8	594.71	24277.1	596.51	42208.9
596.94	-1712.13	595.71	85356.3	598.21	32780.3	597.82	19248.8	595.31	23995.2	597.11	37465.1
597.54	1816.14	596.31	80215.7	598.81	35682.8	598.42	24347.5	595.91	11635.9	597.71	40131.3
598.14	7944.27	596.91	78305.3	599.41	36801.3	599.02	16274.2	596.51	24594.2	598.31	35195.2
598.74	9756	597.51	79095.3	600.01	31827	599.62	13921.6	597.11	18839	598.91	37647.9
599.34	581.109	598.11	84347.3	600.61	34274.2	600.22	21471	597.71	22689.6	599.51	42647.3
599.94	4386.7	598.71	80269.8	601.21	31821	600.82	23679.6	598.31	11830.5	600.11	34296.7
600.54	-840.219	599.31	72949	601.81	32659.4	601.42	12642.8	598.91	15239.7	600.71	30116.8
601.14	2534.67	599.91	81507.6	602.41	29630.6	602.02	25367.4	599.51	21770.7	601.31	37822.2
601.74	-2825.53	600.51	77480.3	603.01	32341.8	602.62	21696.1	600.11	14326.2	601.91	38260.5
602.34	-376.125	601.11	76184.3	603.61	34136	603.22	24542.5	600.71	16559.5	602.51	33004.8
602.94	4543.64	601.71	71461.2	604.21	29871.8	603.82	19817.5	601.31	20319.5	603.11	44135.8
603.54	69.8125	602.31	73130	604.81	30543.8	604.42	21858	601.91	19734.4	603.71	43663.5
604.14	-1267.36	602.91	78127.3	605.41	33188.2	605.02	19376.1	602.51	7586.34	604.31	47224.9
604.74	4397.33	603.51	70494.7	606.01	34383.8	605.62	16740.5	603.11	22377.9	604.91	40857.1
605.34	3772.78	604.11	69877.8	606.61	29432.3	606.22	14592	603.71	20483.4	605.51	45025.4
605.94	-4572.33	604.71	76903.1	607.21	34405.2	606.82	15886.6	604.31	20789.9	606.11	41315.6
606.54	5695.53	605.31	78801.1	607.81	34048.6	607.42	16425.8	604.91	16732.6	606.71	34391
607.14	5243.28	605.91	70622.7	608.41	34733.2	608.02	11739.3	605.51	19336.9	607.31	36538.5
607.74	5990.36	606.51	79047.4	609.01	33636.3	608.62	19190.7	606.11	21265.8	607.91	36921.8
608.34	2332.03	607.11	75098.1	609.61	34997	609.22	21613.9	606.71	15197.4	608.51	37831.8
608.94	4048.3	607.71	74430.2	610.21	34627.5	609.82	14422.7	607.31	13473	609.11	32184
609.54	868.625	608.31	71096.2	610.81	31992.7	610.42	16205	607.91	15413.1	609.71	38745.2
610.14	-3025.52	608.91	71104.4	611.41	31267	611.02	11702.1	608.51	18486.8	610.31	44415.6
610.74	-2235.06	609.51	71656.2	612.01	29181.4	611.62	21964.6	609.11	14065.8	610.91	32335.1
611.34	-1642.48	610.11	65969.6	612.61	29606	612.22	18476.4	609.71	22692.8	611.51	33561.9
611.94	2718.22	610.71	68478.9	613.21	27908.2	612.82	17536.8	610.31	26057.9	612.11	31001.5
612.54	3848.66	611.31	67059.2	613.81	31925.3	613.42	22716.9	610.91	11804.6	612.71	42080.1
613.14	8088.83	611.91	68279.1	614.41	33388	614.02	21398	611.51	14340.5	613.31	34700.7
613.74	5966.86	612.51	68621.6	615.01	30148.7	614.62	18315.2	612.11	13709.4	613.91	28822
614.34	-964.953	613.11	73313.4	615.61	31938.9	615.22	13605.9	612.71	20497.7	614.51	37865.9
614.94	2082.13	613.71	79175.9	616.21	30032.2	615.82	16510.8	613.31	15245.5	615.11	38264
615.54	-2272.16	614.31	72439.4	616.81	35921.6	616.42	15778.4	613.91	11130.6	615.71	40883.6
616.14	2396.36	614.91	73670.6	617.41	33395.5	617.02	16532.3	614.51	20829.9	616.31	35957.9
616.74	-2120.33	615.51	68654.7	618.01	31535.2	617.62	7910.13	615.11	18283.2	616.91	36417.6
617.34	-2705.8	616.11	82493	618.61	33390	618.22	17901.8	615.71	16631	617.51	38909.2
617.94	4305.42	616.71	67684.8	619.21	32144.5	618.82	16460.6	616.31	14018.7	618.11	41636.2
618.54	2404.88	617.31	73641.6	619.81	29536	619.42	15384.6	616.91	17039.2	618.71	33485
619.14	1291.36	617.91	71643.6	620.41	29622.5	620.02	12386.5	617.51	15463.6	619.31	39048.1
619.74	-506.625	618.51	70803	621.01	31747.9	620.62	18549.5	618.11	13821	619.91	36885.1
620.34	2900.88	619.11	68313.2	621.61	30695.8	621.22	18940.1	618.71	11345.6	620.51	32978.9
620.94	2866.25	619.71	63607.3	622.21	31174.1	621.82	17171.6	619.31	17385	621.11	24358.9
621.54	2148.33	620.31	70092.8	622.81	26133.4	622.42	14893.3	619.91	20999.6	621.71	29368.9
622.14	-1974.25	620.91	71469.1	623.41	30799.2	623.02	14370.3	620.51	15576.3	622.31	29195.1
622.74	5801.09	621.51	74575.6	624.01	32110.6	623.62	15922.4	621.11	8766.67	622.91	29442.5
623.34	3242.8	622.11	70333.8	624.61	30444.5	624.22	12166.7	621.71	14921.3	623.51	30729.7
623.94	202.469	622.71	70894.4	625.21	28874.6	624.82	14833.5	622.31	12601.3	624.11	34479.6
624.54	-3535.92	623.31	74604.2	625.81	29549.6	625.42	18363.8	622.91	13650.8	624.71	34446.9
625.14	-526.188	623.91	68427.3	626.41	29923	626.02	24287.2	623.51	9983.67	625.31	30788.8
625.74	-196.734	624.51	64009.7	627.01	26968.2	626.62	16696.5	624.11	11342.9	625.91	32415.9
626.34	10.4375	625.11	64439.1	627.61	26705.8	627.22	18200.4	624.71	16270.8	626.51	31906.3
626.94	-2020.23	625.71	63946	628.21	28145.1	627.82	21337.6	625.31	16837.7	627.11	37390.4
627.54	-2645.05	626.31	63471.1	628.81	29611	628.42	10185.2	625.91	15671.3	627.71	30637.8
628.14	-1438.89	626.91	61529	629.41	26887	629.02	12235.5	626.51	12181.5	628.31	34947.3
628.74	-5000.66	627.51	62090.7	630.01	28680.2	629.62	12018	627.11	20838.4	628.91	37875
629.34	-1900.89	628.11	64838.2	630.61	27485.6	630.22	18294.1	627.71	16428.5	629.51	32112.2
629.94	-2145.63	628.71	64260	631.21	29275.1	630.82	11930.9	628.31	17324.2	630.11	31712.7
630.54	6788.47	629.31	64814.9	631.81	26320.6	631.42	11604.1	628.91	17951.6	630.71	33365.9
631.14	1336.66	629.91	66419.4	632.41	26764.9	632.02	18270	629.51	6596.3	631.31	38973.7
631.74	1905.56	630.51	66040.2	633.01	28697.9	632.62	14127.6	630.11	8307.06	631.91	34066.3
632.34	7983.3	631.11	59595.9	633.61	25745.5	633.22	13217.2	630.71	6532.66	632.51	29891.3
632.94	773.063	631.71	57792.6	634.21	26849	633.82	16690.9	631.31	14312.5	633.11	36866.7
633.54	-1580.72	632.31	69104.7	634.81	24881.9	634.42	18799.1	631.91	13877.7	633.71	35833.2
634.14	1277.78	632.91	58063.4	635.41	28036.6	635.02	17581	632.51	14604.1	634.31	31372.3
634.74	1159.28	633.51	66360.7	636.01	25642.9	635.62	18157.8	633.11	21237.3	634.91	33092.6
635.34	-880.469	634.11	64249	636.61	26561.4	636.22	7332.36	633.71	13046.7	635.51	34371.1
635.94	-1509.13	634.71	67076.1	637.21	28982.3	636.82	16248.7	634.31	13774.8	636.11	30045.5
636.54	5821.61	635.31	62541.1	637.81	25479.4	637.42	10752.2	634.91	10636.7	636.71	35138.3
637.14	1674.8	635.91	55640.7	638.41	24669.5	638.02	15090.8	635.51	16186.6	637.31	28247.6
637.74	-901.625	636.51	65067.5	639.01	25881.2	638.62	13526.5	636.11	12319.1	637.91	37274.5
638.34	-1494.16	637.11	60981.2	639.61	27935.2	639.22	16820.9	636.71	16202.2	638.51	29798.6
638.94	1543.39	637.71	55296.3	640.21	27610.8	639.82	11224.7	637.31	8108.03	639.11	36130.8
639.54	1271.83	638.31	56422.9	640.81	29038.6	640.42	17075.5	637.91	20975	639.71	32861.6
640.14	4607.2	638.91	61032.8	641.41	24582.8	641.02	11225.3	638.51	10778.7	640.31	34484.2
640.74	-2697.5	639.51	61020.4	642.01	28669.5	641.62	10546.9	639.11	18839.5	640.91	29473.4
641.34	4161.69	640.11	62655.4	642.61	26033.1	642.22	12099.1	639.71	10519.9	641.51	33992.8
641.94	-2942.75	640.71	54123.4	643.21	25931.9	642.82	12904.8	640.31	15186.8	642.11	29858.7
642.54	2173	641.31	60784.7	643.81	24638.5	643.42	14468.7	640.91	12160.5	642.71	31891.1
643.14	-970.922	641.91	55248.3	644.41	27508.3	644.02	14030.6	641.51	15016.7	643.31	30601.7
643.74	2458.45	642.51	61145.4	645.01	23016.5	644.62	14187	642.11	11230	643.91	31169.5
644.34	-1123.92	643.11	51325.6	645.61	25991	645.22	17640.3	642.71	13720	644.51	30621.1
644.94	3882.06	643.71	60377.3	646.21	24188.3	645.82	4582.09	643.31	10547	645.11	32427.3
645.54	564.188	644.31	58448	646.81	24156.1	646.42	19205.4	643.91	10206.6	645.71	32635.4
646.14	2085.5	644.91	60269.7	647.41	23558.9	647.02	14060.2	644.51	12330.4	646.31	35270.7
646.74	1363.27	645.51	56997.4	648.01	22755.9	647.62	11831.5	645.11	8693.72	646.91	24186.3
647.34	1051.09	646.11	51611.9	648.61	25286.7	648.22	11307.5	645.71	10628.5	647.51	35171.7
647.94	5072.41	646.71	50272.2	649.21	25940.6	648.82	12372.6	646.31	12736.3	648.11	29643.9
648.54	2720.56	647.31	51509.4	649.81	24956.4	649.42	8949.88	646.91	4275.38	648.71	24517.2
649.14	1537.42	647.91	51900.8	650.41	25676.2	650.02	8632.56	647.51	20451.4	649.31	27702.7
649.74	3635.17	648.51	50603.5	651.01	22536.7	650.62	12737.9	648.11	13095.2	649.91	23824.2
650.34	-6842.75	649.11	55006.7	651.61	27219.9	651.22	11901.4	648.71	7404.73	650.51	28612.9
650.94	2357.31	649.71	55126.5	652.21	24348.3	651.82	9450.63	649.31	10942.7	651.11	23875.7
651.54	-369.313	650.31	52498.1	652.81	22585.3	652.42	13454.1	649.91	11285.1	651.71	29848.1
652.14	-1238.88	650.91	57221.3	653.41	22772.3	653.02	14707.9	650.51	8259.8	652.31	25658.6
652.74	3081.03	651.51	49714.9	654.01	23718	653.62	16391.4	651.11	3804.95	652.91	25082.4
653.34	1010.97	652.11	49152	654.61	23407.8	654.22	10947.3	651.71	9875.75	653.51	25839
653.94	1738.64	652.71	53564.7	655.21	22638.3	654.82	9821.05	652.31	10991.6	654.11	28079.1
654.54	-2797.19	653.31	47202.4	655.81	22695.9	655.42	6778.63	652.91	9543.2	654.71	33091.6
655.14	478.984	653.91	42990.4	656.41	22075.4	656.02	15747.4	653.51	13047.7	655.31	26353.2
655.74	-908.656	654.51	50087.8	657.01	21272.6	656.62	11824	654.11	11430.9	655.91	28326
656.34	2354.64	655.11	52807.1	657.61	21156.6	657.22	13058.8	654.71	15588.4	656.51	25220.7
656.94	662.703	655.71	51898.3	658.21	22515.2	657.82	8312.78	655.31	9874.47	657.11	32920
657.54	112.953	656.31	52767.3	658.81	23153.2	658.42	13950.1	655.91	10411.7	657.71	24220
658.14	5543.5	656.91	56463.3	659.41	22456	659.02	8754.45	656.51	8567.59	658.31	24249.3
658.74	-524.75	657.51	50382.4	660.01	22202.3	659.62	9899.91	657.11	21008.9	658.91	22715.1
659.34	-1372.22	658.11	55889	660.61	20559	660.22	11843.8	657.71	13123.3	659.51	28020.5
659.94	-4008.14	658.71	50240.2	661.21	23303.1	660.82	12055.1	658.31	10233.2	660.11	23462.5
660.54	2046.83	659.31	53755.4	661.81	20146.3	661.42	17330.6	658.91	9300.81	660.71	25231.1
661.14	786.203	659.91	45492.5	662.41	21585.6	662.02	10248.3	659.51	13072.1	661.31	23396.9
661.74	1620.25	660.51	53929.2	663.01	22369.6	662.62	16531.7	660.11	7104.45	661.91	27035.1
662.34	-1241.88	661.11	49778.7	663.61	23777.9	663.22	12984.3	660.71	8751.58	662.51	26776.3
662.94	3458.36	661.71	45679.5	664.21	21708.5	663.82	16097.1	661.31	7125.44	663.11	21882.4
663.54	-57.2813	662.31	44607.5	664.81	21495.2	664.42	6058.8	661.91	10783	663.71	30275.5
664.14	681.109	662.91	55884.7	665.41	20010.5	665.02	13172.5	662.51	11835.7	664.31	28623.4
664.74	1582.94	663.51	48772	666.01	22013.2	665.62	8695.75	663.11	5045.58	664.91	29639.7
665.34	1642.45	664.11	47557.6	666.61	20281.1	666.22	13787.8	663.71	12245.3	665.51	20465.9
665.94	3766.73	664.71	48320.7	667.21	18510.1	666.82	5672.13	664.31	10223.4	666.11	27870
666.54	-331.594	665.31	47314.7	667.81	20468	667.42	10042.2	664.91	10663.1	666.71	24999
667.14	5905.55	665.91	54605.5	668.41	19191.8	668.02	8606.92	665.51	883.328	667.31	30493.7
667.74	2158.92	666.51	41362.1	669.01	21426.3	668.62	11461.5	666.11	7374.7	667.91	24542.9
668.34	1243	667.11	45435	669.61	18216.1	669.22	7632.28	666.71	6692.22	668.51	26090.3
668.94	-5040.45	667.71	51067.5	670.21	20272.6	669.82	13309.9	667.31	12530.4	669.11	25832.6
669.54	1628.02	668.31	48235.4	670.81	21401.5	670.42	9456.59	667.91	5104.03	669.71	22213
670.14	158.094	668.91	41551.6	671.41	24604	671.02	9984.53	668.51	5963.39	670.31	14594.2
670.74	5009.94	669.51	48333.5	672.01	20356.6	671.62	8085.3	669.11	5991.31	670.91	23240.7
671.34	-230.875	670.11	45015.2	672.61	21258.2	672.22	9940.7	669.71	7709.77	671.51	17068.1
671.94	-487.422	670.71	49202.7	673.21	20094.4	672.82	11484.8	670.31	-1954.78	672.11	23514.9
672.54	2271.77	671.31	43552	673.81	20841.2	673.42	8926.52	670.91	8250.41	672.71	21676.4
673.14	2305.38	671.91	43440.8	674.41	18574.1	674.02	6979.45	671.51	1635.34	673.31	20460.8
673.74	-5244.05	672.51	44090.7	675.01	22141.2	674.62	11428.4	672.11	6589.02	673.91	21118.2
674.34	1259.05	673.11	43487.1	675.61	20081.7	675.22	10622.1	672.71	7658.56	674.51	22813
674.94	-5080.63	673.71	40729.8	676.21	20828.6	675.82	9569.38	673.31	8366.27	675.11	20251.5
675.54	-2413.42	674.31	43490.5	676.81	18304.4	676.42	7402.78	673.91	9897.97	675.71	24035.1
676.14	-962.141	674.91	38208.4	677.41	18469.4	677.02	8372.16	674.51	7409.5	676.31	26152.5
676.74	1124.56	675.51	41753.7	678.01	19445.3	677.62	8200.84	675.11	7945.66	676.91	23033.9
677.34	2695.38	676.11	39899.6	678.61	18800.6	678.22	12363.6	675.71	14946.3	677.51	24934.7
677.94	-1436.84	676.71	41298.8	679.21	20063.6	678.82	7689.14	676.31	13802.4	678.11	26060.4
678.54	-2840.69	677.31	45830.5	679.81	20113.8	679.42	10289.6	676.91	14006	678.71	21222.2
679.14	1963.13	677.91	44915.2	680.41	20907.9	680.02	11894.9	677.51	11425.7	679.31	24688.5
679.74	1516.09	678.51	45897.2	681.01	19954.9	680.62	8119.91	678.11	10414.7	679.91	19462.6
680.34	-519.156	679.11	44540.2	681.61	20182.5	681.22	11266.3	678.71	6803.09	680.51	22611.1
680.94	1194.38	679.71	51694.4	682.21	20040.1	681.82	9887.17	679.31	12222.8	681.11	26502.5
681.54	5663.11	680.31	46098	682.81	18168.7	682.42	9380.33	679.91	7184.14	681.71	18221.3
682.14	1096.38	680.91	47573.4	683.41	19619.7	683.02	8171.58	680.51	8941.25	682.31	21768.3
682.74	1797.34	681.51	47107.8	684.01	18208.6	683.62	8096.81	681.11	10233	682.91	22227
683.34	-936.469	682.11	45191	684.61	18725.6	684.22	10434	681.71	5470.05	683.51	21359.4
683.94	1402.56	682.71	45507.2	685.21	20502.7	684.82	9449.88	682.31	5370.41	684.11	19086
684.54	1515.2	683.31	41279.8	685.81	19433.2	685.42	6284.3	682.91	6218.86	684.71	17707.3
685.14	-2820.23	683.91	46465.9	686.41	21669.5	686.02	12963.3	683.51	6896.31	685.31	20817.5
685.74	-423.5	684.51	47140.7	687.01	21606.2	686.62	12044.3	684.11	5227.3	685.91	24150.6
686.34	997.438	685.11	40317.9	687.61	22797.4	687.22	8605.86	684.71	2859.28	686.51	19781.8
686.94	785.094	685.71	43151.9	688.21	20947.6	687.82	6957.66	685.31	6690.88	687.11	23298.1
687.54	-951.594	686.31	47664	688.81	18325.1	688.42	10093.1	685.91	9394.08	687.71	20054.4
688.14	-3477.22	686.91	44693.3	689.41	20823.9	689.02	10624.9	686.51	6678.19	688.31	20117.4
688.74	-2234.09	687.51	41398.8	690.01	19741.2	689.62	6180.69	687.11	8587.95	688.91	21280.3
689.34	-2157.73	688.11	41314.8	690.61	19117	690.22	10664	687.71	8066.7	689.51	22136.5
689.94	-5613.08	688.71	50494.5	691.21	21708.6	690.82	9952.59	688.31	5807.41	690.11	23741.3
690.54	-1061.98	689.31	46690	691.81	20672.9	691.42	5221.89	688.91	4249.19	690.71	18819.8
691.14	128.125	689.91	40740.6	692.41	19271.7	692.02	10438.9	689.51	6128.72	691.31	23899.5
691.74	-2278.97	690.51	44029.5	693.01	20330.4	692.62	7701.91	690.11	7394.3	691.91	23420.5
692.34	-4696.91	691.11	37760.6	693.61	19774.9	693.22	12564.8	690.71	3335.73	692.51	16744
692.94	-337.266	691.71	40480.7	694.21	21507.4	693.82	6829.9	691.31	4423.75	693.11	19469.4
693.54	734.391	692.31	36961.3	694.81	18365.8	694.42	9281.19	691.91	5539.47	693.71	17053
694.14	-4852.61	692.91	43620.4	695.41	20327.5	695.02	8541.64	692.51	-266.844	694.31	23637
694.74	-1845.16	693.51	42702.6	696.01	18711.4	695.62	4532.23	693.11	1781.38	694.91	16065.8
695.34	2968.5	694.11	38649.4	696.61	17721	696.22	7685.49	693.71	3169.67	695.51	22555.8
695.94	-2605.84	694.71	41770	697.21	18479.5	696.82	6051.06	694.31	8530.61	696.11	20316.1
696.54	-417.234	695.31	39613.6	697.81	19801.7	697.42	4767.27	694.91	2152.75	696.71	19095.7
697.14	-2903.39	695.91	33427.6	698.41	23438.7	698.02	5641.45	695.51	2152.36	697.31	18424.6
697.74	3443.34	696.51	41004.1	699.01	18423.1	698.62	6400.7	696.11	1500.47	697.91	18310.9
698.34	-1205.58	697.11	38098.8	699.61	20062.9	699.22	5261.66	696.71	4785.38	698.51	20784.1
698.94	1335.09	697.71	40252.9	700.21	19876.8	699.82	11521.9	697.31	2302.75	699.11	19695.1
699.54	1456.72	698.31	33470	700.81	18439.6	700.42	4287.23	697.91	4942.56	699.71	18645.6
700.14	1174.77	698.91	40970.7	701.41	18474.5	701.02	7315.64	698.51	5148.53	700.31	18021.5
700.74	-3286.95	699.51	37905.9	702.01	17615.1	701.62	9488.3	699.11	5818.7	700.91	21412.5
701.34	-4739.61	700.11	40132.2	702.61	17426.7	702.22	7992.41	699.71	5645.34	701.51	12825.6
701.94	-3321	700.71	39861.5	703.21	18365.7	702.82	7110.74	700.31	5818.05	702.11	18559.3
702.54	-4899.05	701.31	35103.5	703.81	17861.4	703.42	5958.32	700.91	9866.75	702.71	17115
703.14	-4062.09	701.91	35015.3	704.41	17525.5	704.02	4787.69	701.51	1596.25	703.31	14907.6
703.74	-2841.86	702.51	35661.2	705.01	18619.7	704.62	7730.51	702.11	4918.11	703.91	15144.4
704.34	3261.73	703.11	38871.4	705.61	14128.8	705.22	5894.24	702.71	5045.27	704.51	15081.5
704.94	-3153.36	703.71	34221.8	706.21	18221.5	705.82	5592.71	703.31	1597.36	705.11	15435.5
705.54	543.219	704.31	39829.6	706.81	18015.5	706.42	6580.78	703.91	2808.06	705.71	17505.4
706.14	-1830.88	704.91	35763.4	707.41	15046.4	707.02	9429.39	704.51	3077.72	706.31	19588.2
706.74	-4041.36	705.51	31884.3	708.01	15575.4	707.62	9112.55	705.11	1256.27	706.91	17215.1
707.34	-3092.95	706.11	34902.8	708.61	15690.1	708.22	5850.63	705.71	4676.38	707.51	17189.8
707.94	-4846.33	706.71	32258	709.21	15673.8	708.82	8533.91	706.31	4367.5	708.11	20474.7
708.54	-3982.95	707.31	34156	709.81	15070.9	709.42	8416.97	706.91	2160.17	708.71	17323.6
709.14	-61.4531	707.91	35109.8	710.41	14927.4	710.02	4188.14	707.51	7529.88	709.31	16374
709.74	-3222.28	708.51	35211.3	711.01	14670.3	710.62	1933.62	708.11	4714	709.91	16807.3
710.34	-5781.16	709.11	33041.8	711.61	15186	711.22	7543.5	708.71	5432.56	710.51	19057.3
710.94	-5802.21	709.71	30615.6	712.21	14796.3	711.82	5687.7	709.31	3621.38	711.11	15842.8
711.54	-2255.88	710.31	33564.1	712.81	15663.9	712.42	5850.68	709.91	6569.91	711.71	11483.3
712.14	-1138.53	710.91	33034.8	713.41	15664.1	713.02	2898.16	710.51	5619.94	712.31	19443.4
712.74	-1261.66	711.51	35502.1	714.01	17557.6	713.62	3533.11	711.11	4154.7	712.91	16224.6
713.34	1187.22	712.11	35057	714.61	17767.1	714.22	4855.16	711.71	-1429.27	713.51	16589.9
713.94	1578.19	712.71	32793.3	715.21	14434.6	714.82	3186.46	712.31	3028.58	714.11	16505.1
714.54	492.352	713.31	35537.8	715.81	11910.6	715.42	5959.2	712.91	583.984	714.71	14414.3
715.14	-3811.23	713.91	31234.6	716.41	16158.4	716.02	6654.27	713.51	846.484	715.31	19094.4
715.74	1328.92	714.51	34124.5	717.01	15388.7	716.62	7247.03	714.11	1360.39	715.91	17270
716.34	-2450.83	715.11	31426	717.61	14808.5	717.22	6578.12	714.71	1343.11	716.51	19319.8
716.94	-2410.52	715.71	31494.3	718.21	15840.3	717.82	6337.77	715.31	3036.41	717.11	19875.6
717.54	-2949.9	716.31	32592.2	718.81	15996.2	718.42	4290.7	715.91	2659.14	717.71	21619.8
718.14	-2454.58	716.91	33257.9	719.41	16644.1	719.02	9996.02	716.51	4372.11	718.31	20291.8
718.74	-3233.56	717.51	30625.6	720.01	14461.4	719.62	5115.27	717.11	3036.42	718.91	19755.6
719.34	-5039.04	718.11	33248.2	720.61	15108.2	720.22	6900.42	717.71	2457.64	719.51	17446.1
719.94	-3849.35	718.71	34168.3	721.21	14667.8	720.82	6884.22	718.31	2182.77	720.11	20266.8
720.54	-4042.77	719.31	31324.2	721.81	15087.8	721.42	8299.73	718.91	-84.4063	720.71	13746.8
721.14	-2403.55	719.91	33396.5	722.41	13438.5	722.02	3860.77	719.51	1075	721.31	18175.8
721.74	-3833.48	720.51	39985.2	723.01	14681.2	722.62	7665.9	720.11	5280.95	721.91	16660
722.34	-3847.55	721.11	31787.4	723.61	14815.9	723.22	5977.3	720.71	-180.922	722.51	20956.2
722.94	-3731.47	721.71	34050.8	724.21	16916.9	723.82	7977.5	721.31	1558.02	723.11	15100
723.54	704.547	722.31	35916.6	724.81	15013.9	724.42	6480.87	721.91	2752.05	723.71	17090.4
724.14	-4265.47	722.91	29778.3	725.41	16013	725.02	1464.86	722.51	7775.31	724.31	16183.1
724.74	-2756.59	723.51	35041.4	726.01	16589.2	725.62	6175.48	723.11	2101.78	724.91	19267.1
725.34	-1253.34	724.11	30939.9	726.61	18861.1	726.22	5049.63	723.71	4374.3	725.51	15344.2
725.94	1322.89	724.71	35718.3	727.21	15649	726.82	5830.11	724.31	1359.06	726.11	9680.34
726.54	-1779.04	725.31	31088.4	727.81	15020.6	727.42	-1282.31	724.91	5054.52	726.71	15645.1
727.14	-344.992	725.91	32788.5	728.41	12932	728.02	4230.01	725.51	4066.64	727.31	16194.6
727.74	-3334.55	726.51	30083.3	729.01	14231.1	728.62	6360.37	726.11	-764.953	727.91	18572.3
728.34	1751.5	727.11	34474.4	729.61	14179.2	729.22	6000.94	726.71	2651.92	728.51	13617.6
728.94	650.148	727.71	32471	730.21	14019	729.82	5458.91	727.31	3900.66	729.11	16463.2
729.54	-4881.79	728.31	29763.2	730.81	14687.9	730.42	3959.98	727.91	1501.64	729.71	16540.5
730.14	-3176.95	728.91	26583.3	731.41	14499.1	731.02	4306.25	728.51	-2424.82	730.31	19856.9
730.74	-4025.75	729.51	22756.4	732.01	13887.2	731.62	2555.44	729.11	-172.352	730.91	14830.6
731.34	-2017.41	730.11	29772	732.61	12584.1	732.22	7252.98	729.71	-205.719	731.51	17923.8
731.94	-6023.09	730.71	28322.9	733.21	14512.8	732.82	8270.9	730.31	2597.26	732.11	14187.9
732.54	-2100.75	731.31	30977.7	733.81	15144.9	733.42	3179.63	730.91	-4165.73	732.71	9748.43
733.14	-3018.73	731.91	23825.5	734.41	15014.8	734.02	1713.7	731.51	301.391	733.31	13004.1
733.74	-432.469	732.51	26621.4	735.01	14907.5	734.62	3451.99	732.11	-674.727	733.91	12078
734.34	-2949.77	733.11	32735.5	735.61	14065.5	735.22	4050.73	732.71	-1918.63	734.51	10709.3
734.94	983.133	733.71	36176.2	736.21	12342	735.82	5957.69	733.31	178.102	735.11	13049.7
735.54	-4530.38	734.31	29556.1	736.81	12118.2	736.42	5410.02	733.91	3185.68	735.71	15971.5
736.14	-6038.52	734.91	31970.7	737.41	12414	737.02	5617.37	734.51	1622.41	736.31	15037.1
736.74	-2700.46	735.51	30751.5	738.01	15267.6	737.62	3354.3	735.11	-666.695	736.91	16583
737.34	-2556.95	736.11	25745.7	738.61	14254.1	738.22	5549.55	735.71	3006.37	737.51	17121.9
737.94	-3352.63	736.71	29682.2	739.21	14096	738.82	540.875	736.31	657.172	738.11	18413.9
738.54	-3858.4	737.31	30462.1	739.81	14370.4	739.42	3876.68	736.91	5333.87	738.71	15077
739.14	-3117.28	737.91	27891.6	740.41	15583.2	740.02	4823.72	737.51	3981.41	739.31	19729.3
739.74	-4362.99	738.51	28377.5	741.01	15466.1	740.62	1932.32	738.11	2711.3	739.91	14343.5
740.34	-2299.04	739.11	30212.8	741.61	13107.1	741.22	1047.49	738.71	2696.48	740.51	17110.6
740.94	-3357.06	739.71	21494	742.21	12702.1	741.82	5465.87	739.31	5106.19	741.11	15690.4
741.54	-3430.88	740.31	29434.8	742.81	12682.3	742.42	2015.35	739.91	-1616.89	741.71	14222.3
742.14	-4019.24	740.91	31487.7	743.41	14415	743.02	5818.18	740.51	5619.95	742.31	13813.3
742.74	-1885.46	741.51	29688.3	744.01	11455.1	743.62	3446.16	741.11	4613.6	742.91	15596.3
743.34	-5660.32	742.11	24383.9	744.61	13570.7	744.22	10036.6	741.71	1952.04	743.51	13201.9
743.94	-3856.73	742.71	33410.4	745.21	12792.9	744.82	4913.43	742.31	1010.52	744.11	13262.9
744.54	-3374.49	743.31	31568.9	745.81	12847.5	745.42	3313.41	742.91	830.867	744.71	10103.5
745.14	-5555.3	743.91	34134.6	746.41	12983	746.02	5358.94	743.51	-78.2891	745.31	18302.4
745.74	-4012.85	744.51	29642.2	747.01	14919.9	746.62	7742.59	744.11	-110.828	745.91	15903.8
746.34	-3028.35	745.11	31596.3	747.61	13346.5	747.22	3784.31	744.71	-1897.84	746.51	15844.9
746.94	-3969.41	745.71	26311.5	748.21	12510.1	747.82	3776.95	745.31	6931.46	747.11	13061.4
747.54	-4210.38	746.31	28531.5	748.81	12087.3	748.42	1706.95	745.91	-1630.2	747.71	17073.4
748.14	-7042.02	746.91	31017.8	749.41	16481.4	749.02	2669.21	746.51	-3222.3	748.31	16531.2
748.74	-542.719	747.51	30403.2	750.01	13133.1	749.62	314.547	747.11	-999.445	748.91	16984.7
749.34	-3300.95	748.11	29491.6	750.61	13819.1	750.22	2892.85	747.71	5736.59	749.51	13421.1
749.94	-2175.23	748.71	36354	751.21	13651.5	750.82	5892.67	748.31	5175.53	750.11	15071.2
750.54	-2525.92	749.31	28288.4	751.81	15114.7	751.42	863.773	748.91	461.945	750.71	13898.2
751.14	808.18	749.91	31320.4	752.41	13797.6	752.02	2827.75	749.51	-2048.69	751.31	11788.4
751.74	-3039.05	750.51	28565	753.01	12643.1	752.62	2112.47	750.11	-939.609	751.91	18534
752.34	-5302.95	751.11	31513.3	753.61	11220.6	753.22	1415.15	750.71	-1592.34	752.51	8678.5
752.94	-6072.98	751.71	29519	754.21	12345.9	753.82	6537.65	751.31	432.477	753.11	9103.18
753.54	-2932.7	752.31	25426.8	754.81	12087.2	754.42	4502.23	751.91	4010.5	753.71	10840.6
754.14	-3985.12	752.91	28601.7	755.41	11847.9	755.02	536.797	752.51	-1262.55	754.31	10177
754.74	-5232.3	753.51	27015.7	756.01	13899.2	755.62	1578.06	753.11	505.227	754.91	14241.3
755.34	-1808.15	754.11	25682.6	756.61	12397.1	756.22	2538.19	753.71	1200.59	755.51	12529.8
755.94	-6094.85	754.71	23333.9	757.21	11167.2	756.82	2542.4	754.31	481.063	756.11	10689.9
756.54	-3645.48	755.31	32262.1	757.81	11594.2	757.42	31.1719	754.91	1647.44	756.71	10492.4
757.14	-4964.46	755.91	21301.7	758.41	10655.3	758.02	-622.992	755.51	-235.852	757.31	11674
757.74	-6647.52	756.51	21316.5	759.01	12289.4	758.62	-19.5781	756.11	-2718.38	757.91	12683
758.34	-2678.47	757.11	21037.4	759.61	11904.1	759.22	1038.47	756.71	-2657.49	758.51	10900.8
758.94	-3443.65	757.71	19506.7	760.21	10070.3	759.82	459.156	757.31	-1352.61	759.11	12387.1
759.54	-4155.95	758.31	19172.2	760.81	8764.12	760.42	2381.06	757.91	462.539	759.71	11142.4
760.14	-5015.35	758.91	24008.7	761.41	11813	761.02	3476.79	758.51	-2405.1	760.31	10252.1
760.74	-4020.34	759.51	22335.6	762.01	12078.2	761.62	-2370.25	759.11	-244.516	760.91	9329.45
761.34	-2613.86	760.11	22703.5	762.61	9079.86	762.22	-3012.63	759.71	-1818.3	761.51	11586.5
761.94	-7761.26	760.71	29417.2	763.21	9932.07	762.82	3476.14	760.31	-1209.49	762.11	12636.3
762.54	-5830.39	761.31	28240.2	763.81	11469.7	763.42	2401.75	760.91	-2461.32	762.71	8051.24
763.14	-6400.48	761.91	22677.4	764.41	12010.4	764.02	-601.938	761.51	1939.37	763.31	9904.75
763.74	-7307.1	762.51	23341.1	765.01	10864.3	764.62	1903.05	762.11	2327.51	763.91	11050.7
764.34	-7783.59	763.11	20748.6	765.61	12284.1	765.22	1506.05	762.71	-4752.69	764.51	9636.41
764.94	-3582	763.71	20809.9	766.21	11597.3	765.82	3766.17	763.31	-1799.56	765.11	7682.08
765.54	-2898.91	764.31	19440.6	766.81	10977.5	766.42	1696.09	763.91	-1265.89	765.71	10165.2
766.14	-6021.92	764.91	24889.1	767.41	12014.1	767.02	-1141.77	764.51	-152.383	766.31	11083.8
766.74	-6256.43	765.51	24874.9	768.01	12354.3	767.62	266.125	765.11	-2773.27	766.91	13690.8
767.34	-4725.99	766.11	19525	768.61	11751.8	768.22	672.219	765.71	-1584.95	767.51	11284.1
767.94	-4653.83	766.71	19244.7	769.21	10766.5	768.82	946.789	766.31	-3108.95	768.11	8460.67
768.54	-6619.46	767.31	20398	769.81	10829.9	769.42	132.109	766.91	-1264.45	768.71	11632
769.14	-5468.92	767.91	19730.9	770.41	10058.6	770.02	2796.88	767.51	-4226.11	769.31	10729.1
769.74	-3470.95	768.51	19630.2	771.01	10002	770.62	1734.2	768.11	-6183.29	769.91	9701.29
770.34	434.406	769.11	21978	771.61	9914.11	771.22	-421.305	768.71	-279.609	770.51	10702.5
770.94	-4916.4	769.71	18941.8	772.21	10017.7	771.82	-1528.27	769.31	185.641	771.11	13203.3
771.54	-6537.65	770.31	26798.2	772.81	10754.8	772.42	1976.57	769.91	-2535.62	771.71	9688.42
772.14	-4895.23	770.91	22672.3	773.41	12040.8	773.02	2036.17	770.51	-2893.95	772.31	9981.07
772.74	-5190.67	771.51	19036.6	774.01	11613.1	773.62	464.234	771.11	1059.3	772.91	8328.64
773.34	-2908.42	772.11	18875.1	774.61	12554.2	774.22	-992.977	771.71	1137.01	773.51	9796.49
773.94	-3769.74	772.71	22234.2	775.21	13736.6	774.82	3630.91	772.31	-2289.39	774.11	10974.3
774.54	-2909.49	773.31	27086	775.81	13279	775.42	4457.43	772.91	-3736.79	774.71	8027.35
775.14	-3276.7	773.91	23480.1	776.41	15443.7	776.02	6044.33	773.51	-1380.47	775.31	7768
775.74	-4983.06	774.51	25776.4	777.01	17954.6	776.62	5352.59	774.11	2336.23	775.91	13669.6
776.34	-6018.57	775.11	25798.7	777.61	24154.3	777.22	3738.76	774.71	77.0078	776.51	11524.1
776.94	-5753.48	775.71	26849.3	778.21	33118.6	777.82	5752.27	775.31	-676.234	777.11	9953.08
777.54	-4911.52	776.31	32945.5	778.81	41740.1	778.42	2730.66	775.91	4791.62	777.71	12504.7
778.14	-6511.18	776.91	47202.7	779.41	53287.4	779.02	2386.55	776.51	5863.85	778.31	11633.9
778.74	-5226.82	777.51	65798.5	780.01	73211.3	779.62	1997.12	777.11	6969.16	778.91	8414.92
779.34	-1733.74	778.11	88002.2	780.61	87051.8	780.22	-72.5547	777.71	5581.14	779.51	8059.46
779.94	-1260.61	778.71	124821	781.21	91846.3	780.82	954.5	778.31	5734.41	780.11	11724.7
780.54	-725.336	779.31	180678	781.81	86532.9	781.42	1625.94	778.91	3693.16	780.71	7901.33
781.14	1037.86	779.91	229603	782.41	76412.9	782.02	-546.203	779.51	-1650.02	781.31	8601.74
781.74	1082.19	780.51	268527	783.01	62644.6	782.62	1810.39	780.11	2306.34	781.91	8625.09
782.34	-1823.58	781.11	281741	783.61	51234.5	783.22	1290.78	780.71	1009.59	782.51	9444.61
782.94	-3642.41	781.71	279856	784.21	43086.8	783.82	-738.766	781.31	-1104.8	783.11	9200.88
783.54	-2283.8	782.31	254042	784.81	36333.3	784.42	1285.55	781.91	190.906	783.71	10144.9
784.14	-3560.2	782.91	210455	785.41	29850.3	785.02	-1047.56	782.51	-387.414	784.31	7095.88
784.74	-5196.44	783.51	181477	786.01	24600.4	785.62	1597.82	783.11	657.961	784.91	6207.5
785.34	-6164.55	784.11	148251	786.61	22162.8	786.22	-2916.21	783.71	871.969	785.51	6589.54
785.94	-3778.95	784.71	116442	787.21	19356.1	786.82	1577.42	784.31	-1833.23	786.11	7434.61
786.54	-4367.54	785.31	94437.6	787.81	19325.9	787.42	554.109	784.91	-3072.84	786.71	6563.64
787.14	-3115.03	785.91	81293	788.41	17220	788.02	4052.05	785.51	-1568.86	787.31	7321.38
787.74	-5191.53	786.51	73726.9	789.01	19417	788.62	4302.7	786.11	1688.31	787.91	9886.61
788.34	-5429.27	787.11	62219.5	789.61	17531.2	789.22	1062.88	786.71	-3393.88	788.51	8365.81
788.94	-5062.88	787.71	55788.2	790.21	16543.4	789.82	710.102	787.31	-3021.78	789.11	9757.56
789.54	-3274.39	788.31	52209.9	790.81	16867.7	790.42	4442.24	787.91	-844.984	789.71	8800.7
790.14	-5417.39	788.91	51716.1	791.41	17582.9	791.02	1445.52	788.51	742.305	790.31	8079.36
790.74	-5387.68	789.51	50321.8	792.01	18651.3	791.62	2547.59	789.11	3249.8	790.91	4643.41
791.34	-2115.63	790.11	46184.9	792.61	18579.2	792.22	-209.859	789.71	-77.0859	791.51	8838.65
791.94	-3487.12	790.71	45442.8	793.21	21822.9	792.82	-461.992	790.31	717.078	792.11	7077.98
792.54	-2218.63	791.31	45922.4	793.81	23784.6	793.42	1606.2	790.91	-2793.99		6975.49
793.14	-1598.95	791.91	54511	794.41	27365.8	794.02	315.82	791.51	2473.46		6929.6
793.74	-3036.67	792.51	55984	795.01	30150.8	794.62	1159.76	792.11	2552.34		9028.65
794.34	-4909.55	793.11	62477	795.61	33403.5	795.22	1745.35		-691.828		11087.3
794.94	-675.43	793.71	68682.9	796.21	34348.5	795.82	2119.97		2009.79		9048.06
795.54	-3744.8	794.31	79020.9	796.81	36222.5	796.42	-377.898		-3198.02		8808.98
796.14	-2472.04	794.91	104335	797.41	37090.6		213.523		-2286.94		7675.58
	-943.586	795.51	118649	798.01	33499.8		-2810.53		-3396.5		9209.66
	-4269.16	796.11	137010	798.61	32654		-975.555		-3911.88		7283.77
	-3590.57		138781	799.21	29771.1		-267.883		-1398.21		7389.07
	-4781.77		126033	799.81	27437.7		-220.781		-1533.4		8458.76
	-4368.7		110472	800.41	24891.7		2273.42		-4023.39		6720.2
	-4573.16		105611		24735.1		3420.99		-3175.59		7582.05
	-3303.8		96285.3		21229		4458.45		-1208.94		9515.64
	-6648.28		84805.5		21294.9		-688.375		-155.109		10246
	-6989.7		84752.9		21982.3		-1733.25		693.102		10532.1
	-5193.52		75216.8		23492.1		-1522.88		1770.09		9672.8
	-5237.4		71380.8		22746.8		-3153.59		2405.42		5792.44
	-5534.2		62925.4		25142.4		108.641		1784.52		5596.32
	-4553.63		61336.1		26713.1		4852.44		-59.1094		7127.31
	-1957.14		69930.9		25165.9		434.586		-994		5974.42
	-3288.05		68797.1		26036.9		1639.34		-1358.26		9339.46
	-2199.21		68752.7		24463.3		993.445		1635.02		11663
	-3857.99		66614.6		25184.3		1304.04		-4260.67		8174.55
	-5350.27		67690.8		25850.1		237.938		-3164.9		9232.52
	-4294.79		70477.7		23495.3		-130.711		45.1406		7087.43
	-5410.68		68810.7		25781.2		-3329.03		0.53125		9232.81
	-5269.39		71941.9		27583.2		1054.99		2046.03		7752.41
	-5796.67		71229.7		27506.1		3338.45		-4353.16		6680.28
	-5002.49		74581.6		28406		1488.48		-1834.3		3434.29
	-4368.62		78761.8		27864.8		1289.88		-3402.73		6743.12
	-6116.43		76068.9		27445.2		1751.05		-1010.08		7944.08
	-4991.14		79792.4		28316.5		-509.602		-6235.94		8151.95
	-4404.12		74995.1		30034.7		-1985.2		-3773.85		7241.94
	-4673.23		78461.6		27728.6		942.172		1020.74		5994.54
	-9047.45		80418.4		28307.2		-1603.07		-854.789		6968.34
	-7229.73		81596.2		28488.2		1606.57		-1437.99		7051.92
	-4059.56		71110.8		28886.4		-1495.47		-3417.08		7044.58
	-5206.45		82793.7		29041.5		-406.125		-1275.97		3400.67
	-5774.15		85289.7		28055.4		719.25		-1741.92		3434.88
	-6560.63		77264.2		27947.5		-1715.7		1363.02		4475.26
	-5078.7		79121.8		30355.7		-924.68		-2869.12		5708.62
	-2664.77		77900.4		28771.2		-350.023		-3251.12		7649.3
	-1804.27		88048.2		29445.9		-92.8281		-2898.26		3886.26
	-5002.35		90402.4		28246		-2242.02		-861.992		6819.26
	-5948.73		87314.8		27773.9		-750.227		-538.875		5287.89
	-5992.57		78605.7		28930.9		656.156		-1264.89		5464.77
	-5953.86		83803.8		29782.2		1290.23		-1183.39		5361.77
	-4568.87		82314		30278.4		89.1094		-1832.37		4747.37
	-5024.92		83732.8		29690.6		1506.63		-3974.25		7122.23
	-4146.32		85529		28261.4		-1168.94		-4459.76		5875.82
	-5155.09		79664.1		30254.6		2955.47		-4729.91		5892.88
	-3534.53		80878.4		28693.9		1455.12		-2351.9		7537.86
	-5960.25		81544		27937		-2352.63		856.883		5028.85
	-5547.09		86906.3		29353.3		-1150.27		-2778.06		6996.6
	-5213.06		75960.3		29767.2		793.508		-3192.61		5679.37
	-4562.07		81464.1		30164.5		-646.508		-1399.53		1590.52
	-4394.04		82996.8		28988.7		1352.4		-1842.95		7745.53
	-4037.58		87737.6		27942.8		805.164		-1154.7		5730.3
	-6220.84		85045.1		28500.7		-110.781		-3790.25		3955.09
	-4323.19		86453.4		28248.1		675.93		-1050.23		5639.44
	-4023.97		87266.3		27272.5		2409.6		-1223.36		5410.89
	-6436.47		92172.5		27743.3		-922.266		-3550.99		5736.79
	-5643.52		87635.4		27874.9		-546.172		-859.891		7414.74
	-5987.73		82868.4		27846		-1275.19		-1904.39		5129.67
	-4109.12		88882.5		27222.7		-398.117		-3593.4		6675.43
	-3732.16		82276.1		26926.2		-2767.91		-1951.18		9379.24
	-5090.35		83725.8		27262		-1585.77		-2373.12		6013.14
	-4459.5		79495.2		26430.4		-83.875		-1093.98		7109.89
	-5882.92		78368.4		25644.8		-1752.52		-2543.53		5553.52
	-7294.84		80330.8		27016.4		-1295.34		-3223.15		4057.18
	-5537.27		84678.1		26657.3		-1839.1		-344.359		5913.17
	-3409.75		74793.9		25550		-1465.85		-2184.75		2903.86
	-4558.13		77334.1		26636.1		-1119.56		-5231.44		7020.65
	-3429.88		77975.6		24941.5		-806.25		-6001.69		3465.88
	-3066.38		78547.1		26152.8		-1295.51		-5467.3		3609.95
	-4563.19		79608		25155.5		-1539.52		-2691.63		6702.09
	-6039.29		80408		26783.5		-158.094		-4268.66		4610.16
	-6127.13		77237.1		28296.4		-667.031		-5871.76		2385.88
	-4906.99		74055.9		26042.3		-3943.3		-2292.02		3978.72
	-5240.56		73419.1		25515		-3318.93		-619.617		2475.7
	-5773.01		80286.7		26069.2		-1990.1		-3230.13		5499.08
	-2668.27		78450.2		25338.9		161.086		-3392.3		3472.5
	-6121.55		69697.3		25498.1		-2915.18		-3657.08		2274.62
	-3927.26		78013.2		24593.8		-1623.67		-1298.59		3807.34
	-5176.38		76454		25490.9		-789.828		-1211.88		1866.8
	-3451.66		73109.5		27199.1		338.617		-2005.55		1238.47
	-3940.38		74060.7		26506.6		-2543.69		-2985.02		-287.852
	-4189.8		80325.7		26843.8		-2863.68		-2515.92		4772.57
	-6165.61		85022.6		27232.8		642.664		-5015.89		4951.17
	-4853.3		79995.6		26405		-1296.74		-5410.51		2863.07
	-3684.7		74922.9		24425.7		-2100.96		-3048.27		5878.4
	-5331.25		69369.5		25010.6		-746.758		-5101.36		8346.75
	-4623.52		70096.8		26032.1		-723.203		-3712.59		7085.8
	-2327.29		69290.9		26593.6		-2577.51		-5000.22		5838.04
	-3743.68		71081.2		26472.4		-787.953		-4377.09		5687.93
	-7078.31		75480.3		26835.8		-1524.46		-4389.94		5981.81
	-6803.65		77877.2		30363		362.188		-3624.43		3778.52
	-4342.51		69878		29979		236.375		-2976.52		3151.46
	-4937.78		71073.3		32412.1		-1727.2		-910.625		-25.0859
	-5591.39		84677.2		38280.3		-215.699		-2377.92		2652.97
	-4402.88		79618.9		44872		-1145.98		-560.297		2336.29
	-3490.66		82214.7		53912.9		-2271.36		-972.273		190.328
	-3836.13		89561.9		58051.1		-4284.36		-1514.01		1509.52
	-3428.86		103614		58772.5		-1897.46		-649.242		3306.63
	-4399.97		120281		54671.8		-2911.84		-2169.66		1493.87
	-4865.12		144898		49174.5		-2142.8		238.922		1728.84
	-4685.88		144998		44329.4		-701.313		-347.211		2778.62
	-4137.59		140882		39033.5		-956.469		-2308.34		1165.19
	-3750.66		122922		34479.6		-17.8398		-2281.49		2562.79
	-3116.22		116478		32614.2		-3327.17		-3801.02		3093.37
	-3741.61		105663		31510.6		-3040.56		-4314		2485.41
	-4733.83		101266		30832.9		-1963.57		-2397.92		5662.06
	-5482.4		93954.3		29752.3		246.148		-2639.99		1390.35
	-5989.84		89170.1		29363.1		-2432.3		-3614.31		1776.9
	-4949.16		83914.7		26635.7		-5760.46		163.977		2414.51
	-5741.83		79247.9		27092.4		-2808.29		-7190.13		5902.03
	-7240.52		78880.7		29200.9		233.77		-3678.71		3636.22
	-4859.64		75222.8		26603.1		-1849.7		-3468.27		3798.27
	-9238.51		76057.8		28866.2		-302.055		-1715.06		2416.55
	-6240.09		80227.4		28574.2		-2673.58		-5652.95		3922.27
	-5056.14		71616.2		30351.9		-3948.25		-5959.88		3342.22
	-3424.23		75644.2		28897.5		-2871.69		-6130.42		7350.04
	-5917.96		75729.5		29714		-925.938		-1737.89		4173.02
	-4549.03		75096.8		29997.2		-4101.83		-3086		487.531
	-5762.38		76498.1		30086		-3491.01		-3089.09		4867.25
	-5119.3		73971.7		28364		-1659.93		-3744.09		2121.98
	-7435.59		77490.1		29421.6		-798.859		-4776.84		2223.38
	-5615.52		80831.2		31452.9		-2234.5		-4326.39		2632.96
	-6085.97		83079.9		31158.4		-469.715		-4292.76		2534.86
	-6393.31		82261.9		35496.4		-1630.95		-848.586		5058.11
	-4226.93		80109.8		35578		-2754.74		-5780.97		2026.02
	-6120.09		80780.8		37319.6		-2507.96		-2400.9		2635.63
	-6137.78		90213.1		36113.3		-2644.41		24.3984		3107.65
	-5317.25		89855.4		38150.7		-5938.33		-4486.12		1282.45
	-5141.54		95595.4		38915.6		-3570.5		-2229.68		3139.93
	-3810.57		90978.9		36066.9		-2934.45		-3932.87		-1109.03
	-5362.91		101616		35456.5		-1468.71		-3011.27		670.484
	-5516.53		99692.9		33236.5		-641.754		-2994.02		1556.3
	-6549.02		93383.1		34151.5		-504.219		-4501.89		4551.54
	-5208.43		91623		33354.4		-3111.97		-6259.7		3383.13
	-5946.59		87123.9		30730.4		-3920.61		-1152.51		1986.01
	-6558.75		89046.1		30743.4		-2690.38		-814.117		2213.31
	-6740.55		83583.8		32781		-660.957		-1533.66		1451.04
	-6093.89		85040.8		30370.5		-2087.73		-3028.63		1185.09
	-5092.82		81574		31089.9		-573.254		-969.406		1826.96
	-4862.73		84067.6		29901.8		-3438.69		-346.133		5856.22
	-5272.05		83119.6		31446.8		590.73		-2463.82		1353.05
	-4222.24		80766.1		29676.6		-467.195		515.719		2174.19
	-5552.83		77494.1		30547.3		-3047.54		-2660.68		2378.2
	-6002.91		85594.1		31770.6		-2964.61		-1670.95		2344.05
	-5616		81366.8		32747.6		-3865.38		-1031.47		2895.39
	-4556.92		81052.9		33389.8		-3050.36		-4156.37		861.211
	-5038.43		80951.8		31265.7		-1106.95		-1573.54		3036.69
	-4514.08		85784.6		29783.9		-2833.09		-2742.56		3452.44
	-4763.7		84246.6		31235.4		-3876.19		-5670.36		3275.51
	-5034.34		84414.1		32087.6		-4791.36		-6318.3		1700.79
	-3804.78		79739.9		31907.6		-4390.31		-4457.76		2625.64
	-5177.32		87393.1		31948.4		-5224.19		-5093.26		37.8633
	-6495.38		84849.3		33314.7		-6711.76		-5177.39		-498.52
	-4856.54		83261.3		33328.4		-3605.52		-5670.36		332.359
	-4311.8		86362.8		31560		-4433.3		-4062.91		783.977
	-5185.21		89367.3		32490.9		-3996.44		-4063.21		-835.871
	-6231.48		84056.8		32099.7		-4931.26		-5180.98		43.0273
	-7435.59		85902.4		33507.1		-658.273		-3557.84		416.832
	-6157.73		81930.2		33490.1		-2846.38		-3159.87		1227.5
	-6537.66		84792		32838.5		-3659.86		-5583.48		2322.92
	-7187.32		87666.1		32036.9		408.539		-5702.7		3718.89
	-6419.26		86424.4		32949.3		-3715.15		-4338.4		1528.84
	-5863.45		78237.4		33406.4		-2419.11		-5968.66		118.664
	-6574.07		78753.2		33717.4		-3361.53		-3989.57		2753.09
	-7115.79		86679.7		32834.9		-3634.4		-3993.25		1662.69
	-7042.58		86737.5		32666.3		-3913.05		-6607.95		980.984
	-4553.29		82688.5		33490.4		-2601.3		-3718.28		-354.113
	-4545.45		86619		31550.1		-1827.77		-5336.98		3430.82
	-6967.18		89479.4		34414.3		-2994.59		-2675.67		2273.79
	-4793.28		82915.1		32347.7		-2576.42		-4589.98		482.875
	-6361.92		78299.9		31296.6		-1233.31		-2813.67		1099.14
	-6248.96		88533		31683		-3003.7		-4560.13		-1054.25
	-6563.83		86601.3		32197.5		-2926.02		-2777.66		-1517
	-5735.8		84731.9		33329.3		-5097.45		-2576.42		1049.83
	-6035.16		86863.4		34198.1		-6009.12		-3653.79		2144.5
	-5250.21		84456.3		33907.6		-6097.2		-4298.56		1108.89
	-5417.53		83199.2		32943.7		-4277.27		-2627.99		-1108.86
	-5517.89		83645.4		34040.6		-4609.05		-4779.71		-1518.62
	-5420.79		84445.8		34087.6		-4364.82		-5270.94		748.965
	-4750.69		87937		31430.1		-3104.31		-2864.39		1479.16
	-5435.56		81480		31663.9		-2514.5		-5016.5		-45.0703
	-7324.62		86369.1		30664.4		-4114.74		-8860.37		2258.64
	-7458.6		86805.8		32229.9		-3886.09		-4366.68		-697.512
	-6193.55		79702.8		31507.1		-4045.91		-5029.48		1969.23
	-6810.38		82879.2		33931.7		-6102.2		-4744.28		509.039
	-5021		80970.7		32657.4		-5226.4		-7056.9		848.742
	-6575.68		80726.7		31501.1		-5159.48		-3744.66		961.91
	-6332.61		81823.6		29866.7		-3009.66		-4324.41		-1005.42
	-7967.02		80919.8		31508.4		-4851		-5500.91		1208.12
	-6548.68		83389.1		32070.1		-1255.92		-5644.22		-32.668
	-6699.37		74544.3		29485		-6387		-6528.64		26.1484
	-6600.88		83467.7		29631.4		-7935.42		-4717.08		-1044.98
	-6967.81		78164.2		28556.7		-4770.1		-5427.94		434.41
	-8087.16		85707.2		30749.2		-4611.18		-4689.6		-283.953
	-5479.93		81376.7		29897.5		-4229.97		-4507.08		-2015.02
	-6773.79		76906.2		30841.2		-6791.65		-1415.95		53.1836
	-6180.04		75470.9		29859.6		-5344.49		-4678.05		611.949
	-5925.1		77236.2		30665.9		-4590.39		-7905.63		-1186.86
	-4675.5		78035.8		30127		-2500.11		-4201.82		-1046.41
	-6284.57		75248		31359.9		-1019.52		-6260.55		1342.43
	-7770.39		76069.3		31699.6		-5272.99		-6256.66		1085.11
	-8118.55		78571.3		31464.8		-2873.5		-7108.29		-362.203
	-7201		74690		30205.7		-3494.32		-5400.6		-1515.56
	-8315.13		80435.1		29264.3		-5295.55		-2627.98		-1759.95
	-8084.76		71396.8		30086.1		-5366.4		-2646.62		562.078
	-7201.94		78081.3		30568.2		-6423.09		-4455.21		-141.316
	-6676.9		76137.6		30793.2		-4908.14		-3049.88		2359.66
	-6599.85		81379.8		31053.4		-4264.36		-3136.68		2672.87
	-6854		77399.9		30922.2		-4302.59		-7097.81		-796.613
	-5043.13		76209.1		32823.9		-1900.58		-6112.42		105.109
	-5108.22		78667.1		31689.6		-1496.29		-5092.59		-82.5156
	-7127.53		81881.3		33632.6		-6440.14		-5907.67		939.395
	-6223.22		85981.6		32551.6		-6412.89		-8963.38		-1795.13
	-7135.77		73659.1		30131		-7649.39		-5378.7		-696.559
	-8040.12		81112.6		30459.3		-4464.48		-3876.86		-2680
	-6997.95		79684.4		31300		-4342.2		-4348.5		-734.535
	-5780.33		76249.5		30582.7		-2312.61		-2268.3		-1329.98
	-6576.57		72635.9		30565.5		-2657.22		-6971.88		-1591.14
	-7370.61		80241.5		31379.8		-4065.27		-4170.61		-339.461
	-6948.81		81891.5		28844.5		-4397.33		-4488.59		-1018.31
	-9208.54		77904.9		30484.7		-3809.23		-5238.65		408.594
	-8130.51		80013.1		30595.3		-4168.07		-4016.19		1472.49
	-7486.78		73690.3		31086.9		-4080.79		-4233.6		549.637
	-7289.05		77984		30604.6		-4471.56		-5261.65		-296.676
	-6874.23		82020		31691.2		-3197.77		-5680.71		-525.297
	-4461.91		78163.4		31309.5		-5117.69		-6770.4		-395.332
	-5037.98		83235.6		29554.1		-4767.79		-9381.94		-2096.61
	-6059.54		80930.8		30226.4		-1726.2		-6259.44		705.242
	-7223.92		80461.9		29338.5		-3947.93		-7910.18		-1438.52
	-7210.34		77635.8		29099.7		-4260.23		-6551.36		269.207
	-8291.32		80187.1		30984.8		-5294.34		-5595.31		353.672
	-7667.31		82228.6		28079		-3195.53		-4873.28		450.328
	-6501.56		74734		30488.5		-4142.96		-3482.63		-1409.5
	-5038.29		76569.2		29000.3		-7413.11		-3828.57		-2343.73
	-6044.12		74154.8		29993.2		-6226.1		-6402.41		-3997.51
	-5738.89		80588		31328.9		-7571.91		-5690.11		-781.91
	-6042.05		80207.7		32058.8		-3767.57		-7404.63		-3630.83
	-7019.39		79475.5		30919.4		-4406.09		-7401.64		-1285.82
	-6654.84		78445		30449.5		-6472.3		-4560.73		-1561.5
	-7436.49		78190.9		30738.4		-3317.79		-6916.81		-1365.02
	-7918.02		78582.6		31584.5		-7802.88		-4117.71		-2375.7
	-6478.18		75459		30577		-6483.02		-7099.34		-4387.64
	-8504.24		77288.6		31759.6		-4160.62		-5940.96		-136.23
	-6204.94		83460		30273.9		-6363.28		-6794.59		-2755.71
	-7611.7		77543.3		30215.5		-4992.86		-8465.22		-3406.25
	-5949.46		78788.4		31037.6		-7520.88		-3493.51		-3007.65
	-6013.39		79445.1		29439.7		-7427.34		-5185.71		-3819.2
	-7752.19		80979.3		33344.2		-3512.38		-6419.47		-4087
	-4784.49		78357.8		31116.5		-2551.1		-5594.98		-2205.84
	-6714.28		77286		32184.6		-5779.66		-8103.86		-641.41
	-7164.88		84804.6		31044.6		-4014.94		-3992.19		-3131.04
	-7873.86		72016.4		29625.4		-7618.52		-7064.19		7.23828
	-6291.44		76465.1		29931.5		-4173.22		-6726.29		-4093.71
	-6447.71		74895.6		30042.7		-7143.09		-6428.44		-3104.51
	-5940.34		75166.4		30056.9		-8674.63		-3289.5		-2093.72
	-6008.08		73318.2		29078.3		-6754.9		-6461.73		-883.824
	-6420.06		73332.5		30182.7		-4401.49		-8144		-585.461
	-6812.29		78161.4		28524.8		-7644.05		-9094.81		-1411.5
	-7780.56		70675.3		31054.8		-3453.94		-4409.12		-660.684
	-7501.37		76222.8		30135		-2984.84		-4908.21		-187.844
	-6817.48		78132.7		29844.8		-6693.75		-8203.51		-2469.11
	-5458.8		78107.5		28947.1		-5038.23		-6456.72		831.617
	-7570.8		75206.8		28016.4		-2381.86		-3380.47		-143.391
	-9727.93		71229.8		28402.2		-6096.42		-7115.45		-3326
	-6703.77		74225.7		30065.5		-2863.21		-3405.58		-2994.08
	-5482.93		72972.3		27133		-5074.64		-4573.2		-1760.8
	-7365.73		75457.3		32540.8		-4932.41		-8122.7		-3557.54
	-3791.45		73547.4		29289.6		-5191.08		-10198		-2150.58
	-7225.89		68804.9		26786.7		-7119.97		-4918.57		-3376.71
	-8371.56		77609.6		31220.2		-6883.27		-8215.99		-2498.74
	-6162.79		75282.5		29301.4		-5754.27		-6228.13		-1213.18
	-7972.79		71206.8		27998.1		-4210.1		-8371.28		-4323.22
	-8946.27		76688.2		27428		-5060.46		-6001.89		-6296.97
	-7163.36		73495.9		28019.8		-5783.09		-6461.49		-3048.3
	-8229.98		69195.7		28684.6		-7578.76		-8133.2		-3334.23
	-6507.13		74893.1		28768.2		-7540.87		-9822.92		-3966.52
	-6788.33		73067.3		26844.7		-8117.68		-9706.3		-5012.7
	-8293.04		77181.3		26283.7		-5716.48		-7292.4		-4764.66
	-8572.89		74400.5		27500.7		-3583.05		-6882.27		-3699.59
	-7495.54		70257.4		27221.6		-5967.96		-9704.04		-2945
	-7188.36		65797.4		26465		-8044.36		-9769.21		-3115.67
	-7778.43		73093.3		26771		-8364.13		-9228.8		-4640.37
	-7201.25		70270.7		27138.3		-5084.9		-8588.93		-4405.55
	-7034.12		72405.6		27266.6		-4373.24		-8189.89		-6090.92
	-6659.84		74098.1		27134.5		-6573.93		-7133.84		-4877.01
	-6702.45		64402.8		27006.2		-7121.3		-6499.96		-3269.8
	-5786.93		69661.9		29706.6		-7164.15		-9955.66		-3085.75
	-4770.63		67202		29138.3		-6442.05		-9898.47		-4064.99
	-5541.6		72032.5		27839.2		-7429.05		-7346.5		-3604.45
	-6511.64		74589.5		27166.8		-7655.29		-8467.59		-6342.84
	-6713.48		68828.4		28269		-7916.46		-7028.89		-4402.7
	-6309.73		66355.7		27300.9		-8584.24		-6794.05		-1920.75
	-7059.54		68046.4		26755.9		-6036.49		-7466.18		-4490.28
	-8326.01		77709.6		26715.4		-3197.99		-5308.09		-5729.84
	-8829.54		75901.9		28117		-2749.09		-5306.93		-4672.01
	-7509.75		74349.1		27263.7		-4730.2		-6930.42		-1803.82
	-6549.26		65972.2		28489.4		-5764.59		-9665.69		-1764.48
	-7424.66		71636.2		26909.7		-6149.66		-5703.98		-769.762
	-6825.28		69980.4		25722		-5938.63		-8821.3		-1845.5
	-7387.21		71290.7		25548.8		-8138.03		-6147.77		-1950.58
	-7872.24		69709.4		26613.7		-4512.2		-6951.39		-2965.27
	-8733.4		65075.8		28414.1		-5911.71		-8786.78		-1827.28
	-4769.57		65070.7		27077.3		-4665.75		-7945.82		-5546.38
	-7887.39		68350.3		25562.6		-5134.57		-7362.14		-2628.05
	-7135.37		72849.8		27236.4		-5813.74		-6595.13		-3906.81
	-7786.84		69010.6		26263.7		-6893.03		-9515.74		413.367
	-7710.77		67782.9		27035.3		-6772.43		-7580.66		-1580.38
	-5790.44		66095.1		24442.6		-8911.09		-9663.53		-1967.08
	-8548.14		68190.7		26859.9		-6038.9		-5915.94		-2335.08
	-6620.26		65859		26040.3		-6166.09		-7393.67		-4576.46
	-8015.26		63076.2		27171.1		-5594.69		-7805.23		-4428.83
	-6035.8		71215		25454.9		-8385.06		-6648.27		-3893.47
	-8624.95		67740.3		26427.4		-4039.46		-9011.91		-3889.6
	-8253.81		71887.9		28617.7		-5069.6		-9711.32		-4936.02
	-6167.76		65279.9		25555.8		-5953.64		-8473.33		-4375.57
	-6215.83		70448.2		22561.6		-8091.79		-7287.46		-2814.07
	-8183.45		63433		24512.9		-8274.36		-7447.5		-3790.94
	-7129.64		64222.2		24945.9		-5153.86		-8928.9		-3789.48
	-6393.69		62774.8		25512.4		-7954.64		-4935.35		-5538.61
	-6957.09		67236.7		24833.3		-5474.17		-8038.05		-4695.01
	-7116.16		64803.1		27088.1		-5353.27		-6978.26		-3614.44
	-7199.29		65502.7		25277.1		-5065.88		-8876.41		-4137.54
	-6415.09		64547.7		25268.6		-6488.61		-8963		-2408.01
	-7592.15		63844		25836.3		-9682.87		-7347.96		-1218.98
	-7846.93		61435.5		26126.8		-7792.69		-8168.7		-2128.64
	-6458.76		64869.3		27211.2		-9664.63		-6847.27		-3471.61
	-5635.1		62459.4		25573.1		-7298.23		-5230.55		-4699.18
	-7546.5		61377.1		24510.2		-8177.68		-6135.78		-2986.43
	-7310.66		64681.5		24862.3		-5278.18		-6340.18		-4678.85
	-6198.21		65216.1		25325.8		-5293.23		-9314.25		-3236.07
	-5615.17		65047.7		22987.1		-6487.01		-6697.44		-3376.1
	-8626.67		68289.6		22954.2		-5407.86		-8843.77		-1676.79
	-8460.91		67126		25698.5		-5661.98		-9339.95		-3512.01
	-7288.81		63373.2		23653.6		-7717.36		-9405.87		-5611.98
	-8312.02		59743.1		25074.8		-6406.61		-8109.8		-3251.72
	-8762.46		60054.5		23235.6		-5950.05		-7948.53		-7158.22
	-9073.25		59708.2		25485		-6979.81		-9076.09		-6018.58
	-7932.8		62242.1		23147		-8541.4		-8007.64		-4636.27
	-9388.47		60954.1		24568.2		-7359.91		-8388.25		-4594.37
	-9465.86		66580		25697.3		-7159.38		-8190.42		-6024.58
	-7843.78		67169.6		23831.4		-6985.09		-9204.67		-5132.58
	-8365.25		62238.1		24655.3		-5856.4		-10577.3		-5428.25
	-9021.63		67122.7		24631.9		-9037.32		-9237.98		-5061.56
	-8756.27		60990.1		27189.2		-9133.88		-9488.64		-4001.41
	-8962.38		60874.9		26822		-7068.84		-7905.93		-4632.41
	-9781.48		56674.8		25599.3		-7367.24		-8271.95		-4376.32
	-8094.73		58890.5		24518.7		-7067.76		-9828.55		-5557.53
	-8933.57		58940.2		25096.4		-6959.11		-10305		-5492.29
	-7815.13		55751.6		25802.3		-5541.47		-9038.54		-3665.97
	-6356.18		60058.3		24622		-7370.12		-9707.29		-4904.48
	-7672.79		52968.7		24798.4		-5689.95		-9053.81		-1262.79
	-8013.23		56248.9		24900.2		-2336.45		-8160.12		-1657.23
	-8666.09		55839.3		24305.8		-5400.61		-8220.77		-3889.54
	-7777.92		63573.3		25563.7		-6870.63		-5751.87		-4314.71
	-6106.37		57426.3		25046.2		-7114.42		-5668.01		-801.605
	-7326.86		56898.1		27895		-7923.38		-10922.5		-1951.39
	-5816.25		59487.2		26918.8		-7346.17		-9105.09		-4006.96
	-6273.22		52363.6		25388.3		-6047.1		-5334.7		-3845.63
	-8449.84		61159.3		25335.4		-4377.43		-7222.18		-3849.23
	-7801.6		61374.5		25778.6		-9604.31		-7636.54		-4575.63
	-5311.39		55868.4		23826.6		-4941.43		-8006.34		-2502.36
	-7762.67		60310.5		23381.6		-6190.23		-9385.38		-5126.55
	-7751.07		68576.8		23964.5		-7786.49		-9194.2		-4575.64
	-7538.13		62299.7		23595.6		-6967		-7254.31		-3206.88
	-8152.62		58178.8		23558.5		-6283.46		-8613.5		-4262.93
	-8459.18		56468		24999.2		-8547.64		-11265.6		-4122.56
	-7123.77		55025.3		25210.8		-6285.65		-9486.58		-4243.92
	-7541.59		58384.5		22685.3		-6678.53		-8670.21		-3448.47
	-8034.26		60009.4		24056.6		-9403.88		-9421.51		-3954.22
	-6813.42		58625.2		23259.3		-8797.5		-10354		-3157.86
	-7497.02		58763.9		23820.9		-6820.37		-7636.16		-5231.79
	-7857.41		58675.8		22589		-8130.24		-10585.8		-6003.2
	-9130.41		54149		22865		-8642.93		-9644.5		-8011.48
	-7741.89		54626.4		21804.2		-8779.07		-10735.6		-3587.86
	-7164.5		58378.1		24824.5		-6446.29		-12634.8		-4146.29
	-7287.07		58905.4		25218.8		-8988.28		-9148.57		-5761.26
	-7827.08		54738.3		23600.3		-7699.23		-8167.49		-6646.25
	-8145.46		57065.7		23495.3		-9722.58		-9205.83		-5036.35
	-7663.35		58295.5		24830.5		-9733.07		-11503.6		-5602.25
	-6970.03		54299.8		23614.6		-10258.9		-9772.18		-5970.16
	-7072.69		56607.7		21082		-9883.1		-7804.89		-6418.79
	-7506.85		58938.1		22589		-8460.95		-12555.9		-6024.22
	-8772.46		58677.2		24608.2		-9784.47		-10860.4		-6204.43
	-7455.34		59204		24983.2		-10571.4		-11061.2		-7114.39
	-9280.88		53236.4		24318.4		-9700.43		-10764.9		-7459.13
	-8523.6		59338.1		24159.9		-9531.82		-9252.83		-3999.83
	-9292.76		51201.6		24375.9		-9160.26		-9941.03		-5072.8
	-8493.11		49045.4		23653.7		-9258.94		-11295.9		-6026.67
	-7779.55		54246.1		23445.7		-7151.24		-10558.6		-5527.03
	-8122.29		52301.2		23296.6		-11295.9		-10679		-3355.44
	-7872.17		54340.3		24400.1		-6744.21		-12535.3		-5208.06
	-8103.8		53127.7		24089.7		-5584.37		-11382.3		-1869.78
	-7361.06		52616.8		22322.1		-7794.19		-13287		-3933.62
	-9705.54		56009		22716.2		-9238.07		-9387.25		-5141.68
	-7646.07		55060.9		20981.9		-7539.45		-7120.98		-2545.7
	-9454.66		51432		21972.4		-7752		-9367.93		-4800.14
	-8855.38		53800.7		23483.6		-7320.99		-9920.71		-3766.03
	-8975.21		51073.9		22849.1		-5077.13		-8824.33		-6070.17
	-7946.44		52330.5		23006		-9312.51		-8909.62		-6683.88
	-7861.45		50237.5		23479		-7926.01		-10445.3		-7354.71
	-7287.45		49779.3		23107		-7388.7		-11392.1		-5039.58
	-8754.55		55332.6		21022.8		-9141.32		-9941.64		-6389.91
	-8492.84		58711.4		21140.9		-8499.13		-10358.3		-6851.13
	-8935.28		53219.5		22285.2		-6418.56		-6774.15		-7319.58
	-8582.27		56199.1		19459		-8526.01		-9649.33		-5786.35
	-9340.89		53118.6		21714.4		-7781.69		-8802.72		-5401.82
	-7608.91		55894.5		22830.4		-6915.67		-8605.47		-6612.22
	-8739.68		51002.2		24419		-10843.4		-11054.5		-8156.25
	-8296.14		54770.8		23099.2		-7740.25		-7487.14		-7197.96
	-9051.37		50484.9		21385.6		-7507.3		-8069.69		-7929.35
	-9068.61		56528.5		21896.5		-7525.9		-9754.41		-7841.02
	-8410.13		48784.6		23135.5		-6119.07		-9059.91		-9026.75
	-7551.5		50882		23222.4		-9330.93		-9515.79		-6803.79
	-7659.2		57723.1		25025.1		-9318.53		-10985.5		-6591.43
	-7197.67		50498.2		23510.6		-8239.57		-12875.4		-5838.98
	-8894.62		50748.2		23681.6		-8911.21		-8571.44		-4013.45
	-7824.09		54629.4		21079		-10159.2		-10756.5		-5642.05
	-9321.3		49597.4		22154.5		-8504.32		-9641.13		-7243.54
	-8642.88		50671.4		21711.1		-8941.07		-11884.7		-5199.33
	-7270.45		49933.5		22656.4		-9278.09		-9967.66		-6266.58
	-8046.13		48518.6		22688.6		-11914		-9499.51		-5730.11
	-9150.57		50544.4		21571.6		-12290.7		-9457.89		-6410.7
	-8861.88		53664		21055.8		-8504.74		-10756.4		-6871.52
	-8885.36		51769.2		21286.7		-8779.76		-8538.12		-7657.42
	-9063.1		48395.8		19984.6		-9434.12		-10107.8		-9628.57
	-8865.46		54384.2		22051.8		-10250.7		-8151.31		-6281.94
	-8098.96		52472.7		19594.2		-9734.08		-11554.4		-4709.79
	-9316.46		46918.5		21555.1		-7552.96		-11063		-5664.06
	-8400.79		52091.8		18144.5		-8796.89		-8408.84		-6027.91
	-9422.56		46837.4		19192.7		-8616.57		-8573.79		-6312.65
	-8748.69		44054.5		19985.5		-9012.51		-11116.8		-5302.19
	-7043.89		44859.1		22025.8		-9585.82		-10231.6		-8330.67
	-7098.76		44323.2		22065.2		-7183.64		-10193		-6193.21
	-7767.79		48763.2		22157.2		-10742.4		-12170.7		-8514.36
	-8123.38		52118.1		20873.8		-11018.5		-9751.28		-7748.69
	-8243.73		44341.9		21879.4		-8619.71		-11590.8		-6236.94
	-7359.5		44888.9		20190.7		-10999.3		-11998.2		-7224.73
	-8817.09		50453.1		20178.4		-12323.6		-10948.6		-5545.41
	-8134.14		44236		20843.4		-10931.2		-9237.98		-6317.71
	-8115.59		47240.8		20147.4		-10590.4		-9835.57		-6021.33
	-9636.06		45314.9		21311.4		-10001.5		-9878.98		-8641.92
	-8543.68		49125.9		19449.6		-10082.6		-10492.7		-5933.15
	-9804.71		44737		20999.3		-8730.7		-7826.11		-8189.27
	-8430.54		46515.3		19494.6		-9636.79		-11591.9		-4501.64
	-9405.26		44232.6		19098.7		-11107.1		-11962.1		-7047.1
	-8993.66		47055.8		20184.8		-11657.9		-12973.3		-6395.95
	-9361.45		44569.4		18764.5		-11093.8		-10446.8		-7793.15
	-7691.94		46174.5		18410.8		-11515.9		-13154.1		-9014.61
	-9348.19		41578.7		19820.6		-8951.12		-11706.4		-7521.04
	-9162.24		41132.3		18950.3		-11295.5		-10088.7		-5024.25
	-9348.05		40593.1		20809.3		-8820.52		-11094.5		-8583.58
	-7396.84		50105.7		19988.7		-7694.97		-11593.1		-6853.78
	-9393.1		42613.4		19692.3		-8403.62		-10571.3		-6713.8
	-9055.15		48361.2		19672.4		-8762		-13823		-5552.3
	-9508.89		43229.2		18474.4		-9004.57		-13098.5		-5031.69
	-7973.38		47836		17362.3		-7582.04		-11981.4		-5898.48
	-8779.26		43683.6		19738.6		-11317.9		-10654.1		-5911.12
	-8788.27		43929.2		19620		-9381.59		-11007.4		-6680.58
	-9413.78		40321.9		20689.6		-9400.96		-9099.04		-3850.24
	-9498.13		44405		21027.2		-7562.68		-10627.8		-8531.61
	-10496.4		48777.1		20417.5		-10182.6		-8691.35		-9476.57
	-9406.07		43989.9		19415.9		-9793.6		-8960.19		-9163.52
	-8839.7		40739.5		20427.5		-11906.7		-12928.3		-4914.71
	-9341.89		44771.2		19697.4		-8931.18		-11092.9		-6563.64
	-7525.22		46695.5		19247		-9593.4		-11342.6		-4166.43
	-9439.31		48586.8		18456.8		-8334.27		-9787.75		-8555.15
	-9809.75		46903.7		19856.9		-9268.98		-9319.44		-6493.65
	-9430.58		44020		19221		-12025.4		-10793.4		-8227.07
	-8417.61		43563.9		19197.6		-10458.3		-12289.3		-5650.23
	-9881.64		40865.7		20838.3		-12080.2		-12021.8		-7805.42
	-8714.46		44056.9		19283.9		-10348.2		-14164.1		-8395.3
	-9971.56		39963.2		18391.6		-10265.1		-12412		-6584.66
	-8811.88		47081.2		15965.4		-10344.3		-13662.3		-8223.62
	-10147.4		41651.4		18139.4		-11680.3		-13223.3		-9498.53
	-9477.17		41315.2		18513.6		-6936.99		-13028.9		-8744.44
	-9118.47		42227.9		18547.3		-7921.01		-14263.2		-5046.77
	-8911.78		43550.1		18150.6		-9418.68		-12411.5		-8255.92
	-9357.23		42742.5		17690.4		-10566.1		-12492.9		-6299.97
	-8719.36		47851.2		18083.6		-7862.12		-11598.6		-10405.2
	-8976.22		39114.8		19814.3		-8363.9		-11713.4		-9314.8
	-7343.91		39161.7		18780.8		-10367.8		-10051.4		-7080.57
	-7526.97		40799.2		19165.5		-9458.99		-11334.4		-8814.1
	-7616.54		43368.5		19658.5		-12130		-12007.8		-7793.53
	-7474.16		44828.2		17916.8		-9920.43		-14747.7		-7446.68
	-8998.19		46155.8		19111.7		-10345.6		-13382.1		-5901.77
	-8937.2		46247.1		18606.6		-11522.7		-11251.2		-7029.25
	-9214.42		41880.5		19232.3		-7766.23		-10483.9		-6574.85
	-9567.18		43475.4		17599.1		-10076.7		-10799.1		-6347.75
	-9888.72		42008.5		19923.4		-11888.1		-13085.9		-5930.33
	-8871.56		46454.4		18468.6		-8097.74		-12181.8		-4327.73
	-7733		44474.4		17628.8		-8282.34		-13419.5		-7068.32
	-8630.09		40156.5		18301.4		-6876.42		-12402.2		-7674.02
	-9258.87		45732.9		18139		-9489.61		-11482.8		-6781.91
	-10158.5		36530.9		18611.9		-6970.05		-12008.1		-8505.64
	-9540.08		45220		17975		-10865.1		-12981.4		-7092.6
	-9727.75		44667.7		17556.6		-8954.39		-11399.8		-9142.77
	-9920.21		39022.4		15244.4		-6443.85		-14141.6		-8706.62
	-9781.12		41619.4		18003.5		-11696.8		-11617.4		-8380.04
	-9341.28		40390		18216.1		-9702.65		-11338.8		-8399.12
	-7530.08		39293.6		18035.7		-8208.28		-12215.6		-5721.96
	-7548.4		34682.9		18620.9		-11859		-14295.1		-8031.16
	-9264.38		39409.4		17683.5		-10849.7		-9391.3		-7200.66
	-10260.7		39278.4		16286.6		-8871.38		-10397.9		-6040.77
	-10256.5		40162.2		16422.3		-10673.1		-14644.5		-7881.31
	-8676.92		40660.7		17626.3		-9089.02		-11333.3		-6212.38
	-8327.62		37513.8		15548.2		-13106		-10878.7		-7812.61
	-9814.77		42076.6		16308.7		-11040.9		-14449.9		-8134.32
	-9741.35		45002.4		16222.5		-9017.97		-12221.4		-5239.75
	-9574.51		37392.5		15151.4		-11080.4		-11731.3		-8470.14
	-10743.2		39389.3		16122.3		-8146.85		-13081.5		-8010.42
	-8911.8		40464.5		15753.4		-8577.65		-8828.1		-6839.51
	-8626.37		36538.8		15675		-6601.33		-10367.8		-6572.81
	-9806.84		36341.7		16721.2		-8438.95		-8500.92		-6430.93
	-7905.16		40147.3		15824.7		-9675.3		-9492.3		-7289.56
	-8308.77		37412.7		16039.9		-10996.4		-7844.01		-6851.44
	-9116.92		44230.4		17732.2		-7429.21		-10197.8		-7074.36
	-8355.87		39730.6		17642.4		-10200.6		-10731.3		-5891.45
	-7572.98		43205.5		16767.8		-12733.3		-7050.49		-8214.67
	-8150.44		44782.6		16840		-9687.26		-10610.6		-5297.8
	-8207.83		39383.6		18697.8		-9565.49		-12913.9		-7412.18
	-7504.27		38046		17210.6		-9664.91		-10283.1		-7656.08
	-8144.86		39018.6		15600.3		-13881.2		-8217.89		-8888.54
	-8281.07		42368.7		16831.9		-11604.2		-10678.6		-9195.9
	-10655.8		39150.5		18057.3		-12313		-12499.3		-9545.16
	-8511.43		39402.4		17103.6		-9982.18		-13143.4		-9491.61
	-9180.46		38609.5		15711		-11858.5		-12022.2		-9033.62
	-8915.72		38689.4		18130.5		-12235.9		-14238		-6765.43
	-9277.68		36999.4		16557.7		-11168.7		-13158.4		-5531.78
	-9665.78		35920.1		15540.5		-9624.71		-8663.96		-8257.64
	-10336.3		42256.1		14517.4		-11291.5		-10196.3		-8019.28
	-9886.91		38128.1		15914.5		-10645.2		-10693.7		-8593.38
	-9449.71		34540.9		16516.9		-12674.1		-12775.4		-8148.48
	-9320.63		38303.9		16426.1		-11804.4		-12055.6		-9320.15
	-8812.07		40339.4		16614.6		-10679.6		-10892.8		-7758.39
	-9801.3		37415		14374.7		-12460.2		-10182.1		-7619.45
	-9488.78		35001.4		15162.5		-12171.3		-14549.1		-7910.51
	-9703.59		35840.4		15706.5		-9253.9		-12355.5		-8019.15
	-9138.7		35453.6		13997		-11131.7		-11245.7		-9633.15
	-10901.1		37182.1		14785.4		-9995.99		-10710.5		-8790.82
	-9369.27		34604.4		14877.5		-9943.62		-11698.3		-8478.41
	-9313.92		33097.9		15938.3		-10239.6		-12598.8		-11012.8
	-9387.12		35108.5		15794.1		-10127.5		-13469.5		-7371.87
	-10556		33050.4		15732.9		-11718.8		-13214.1		-10191.4
	-10960.7		33347.4		14573.1		-14100.4		-14411.7		-7119.1
	-10740.6		33518.3		15163		-13133.6		-11908.1		-8695.88
	-10435.8		37038.5		14183.7		-11042.6		-11129		-9388.83
	-10593.9		37130.8		16204.3		-11085.3		-13750.3		-9071.22
	-8832.53		31589.6		15737.1		-11007.8		-10059.4		-8607.57
	-8971.04		34396.1		14460.5		-10837.3		-13340.9		-9528.1
	-9203.66		34541.3		14863.9		-12073		-13027.3		-10236.8
	-8764.4		28328		14179.5		-10667.5		-13046.8		-10878.7
	-11325.7		33391.9		12485.8		-10557.3		-11523.5		-8770.65
	-10404.7		32068.9		14803.8		-10374.3		-13726.6		-9943.48
	-10749.6		31644.2		15445.7		-10225.3		-13287.8		-8975.01
	-9530.82		29372.3		15269.7		-12434.6		-13332.8		-7968.43
	-9251.85		35352.7		14765.9		-11716		-12274.4		-6932.27
	-10188.9		35408.5		14200.8		-9655.17		-12705		-9416.64
	-9756.13		32000.3		14324.3		-10559.2		-13871.8		-8070.42
	-11140.8		33192.2		14759.3		-13085.7		-12125.9		-9484.96
	-10038.6		35784.2		15930.9		-9025.92		-13165.2		-6212.82
	-11143.3		32663.8		14279.9		-10952.4		-14734.1		-8676.2
	-10037.6		31620.7		13404.2		-10817.4		-13763		-10722
	-10727.7		30308.5		12762.5		-12890.5		-8748.25		-7581.44
	-10354.6		32867		13887		-11538.9		-13002.5		-9021.13
	-10645.5		33060.2		16727.9		-11843.8		-13568.7		-8333.37
	-8671.55		32159.9		13333.5		-10485.3		-12656.9		-10414.5
	-8754.16		27474		12711.9		-9378.09		-13426.9		-9164.85
	-10962.4		34995.4		14800.1		-13397		-13555.3		-10488.1
	-8591.66		31288.7		12862.8		-12999.3		-14183.3		-7155.84
	-9788.16		30676.3		15032.7		-14803.7		-12639.6		-8508.83
	-8134.16		37051.2		13822.3		-14633.4		-12207.8		-9831.93
	-9399.91		28944.6		13239.3		-13142.7		-11536.8		-8681.85
	-9454.28		31576.7		13977.3		-14915.3		-14154		-10899.5
	-10384.3		28710.5		14580.8		-14268.7		-15459.3		-11133.5
	-7809.98		30829.5		14332.7		-11038.2		-13774.4		-10995.4
	-8425.7		26955.3		15255		-13301		-14323.5		-11886.2
	-9890.31		33990.1		14982.7		-10758.7		-16287		-11025.9
	-8509.36		27611.3		14066.8		-10039.5		-13457.2		-8033.46
	-10268.2		30538.2		13967.9		-11836.3		-14446.6		-10618
	-10051.2		33034.1		13971.4		-10308		-14238		-9470.37
	-10357		26636.8		13387.7		-9555.88		-10763		-8737.44
	-11345.9		31780.7		14093.7		-9982.43		-16902.9		-11054.3
	-10489.5		30465.7		14195.3		-10085.2		-12787.3		-10485.4
	-11444.2		26916.1		13967.2		-11060.2		-13666.2		-10655.1
	-12620.1		27819.5		13899.4		-10855.7		-14707.9		-10464.1
	-10993.3		28383.5		14769		-10911.6		-14645.5		-10055.8
	-10535.7		27735.5		14047.9		-13535.5		-13213.5		-9838.53
	-10178		28328.9		12988.7		-15582.3		-12966		-9863.5
	-10271.4		31306		13214.2		-12396.9		-16649.4		-10098.8
	-11264.2		30831.8		13314.8		-13401.3		-13886.5		-10683.5
	-9802.63		32309.1		12255.1		-13494.6		-12225.5		-10897.7
	-9935.26		27208.4		13332.3		-11323.9		-14243		-12017.4
	-9554.9		29966.7		14076.2		-12330.7		-14801		-10260.7
	-9571.21		30686.6		12311.7		-11740.4		-15830.2		-10738
	-9569.29		28125.8		12604.6		-13075.5		-16400.1		-10400.9
	-10357.6		29946.5		12403.2		-13123.1		-12535.2		-9537.82
	-9438.81		25565.7		13361		-9998.59		-12489.3		-9318.89
	-10325.5		26336.9		11515		-13991.9		-11108.1		-9381.92
	-10650.8		24111.1		11413.2		-12477.5		-11981.6		-11507.7
	-10021.7		24542.6		12927.6		-11895.4		-11403.2		-9653.39
	-9882.41		24378		12859.6		-12194.2		-13649.3		-10658
	-10224.1		25299.1		14149.3		-11316.8		-12697.7		-8988.13
	-9927.57		33430.5		13618.9		-10229.7		-10254.1		-9427.67
	-10473.6		29967.4		13323.1		-11530		-13111.2		-9399.22
	-9462.97		25152		14181.1		-9901.88		-13659.3		-10536.7
	-10022.7		32172.4		12615.2		-13076.6		-13369.1		-8872.67
	-11598.5		25359.4		13010.5		-9986.48		-15171.2		-11075.3
	-10352.6		28689.9		13031		-10363.7		-12404.5		-9377.31
	-9177.08		26392.6		13690.4		-14779		-11151.6		-10335.5
	-8754.99		29209.5		13016.7		-13214.9		-13252.5		-10081.7
	-9404.5		28963.7		12617.4		-12801.5		-12648.6		-8005.18
	-9669.88		29633.6		13232.2		-12353.9		-12021.4		-11487.6
	-10204.8		27591.9		12518.1		-14185.8		-10734.3		-10224.1
	-10285.5		30529.7		13922.5		-13385.5		-9639.42		-9049.89
	-10129.9		26744.3		13042.7		-12913.1		-15055.5		-8285.65
	-10867.4		22815.1		13944.2		-13560.7		-14079.1		-9165.03
	-9744.78		32780.1		12011.9		-13451.5		-13551.6		-10910.2
	-11610.1		28431.6		14257		-11899.8		-13585.5		-10076.9
	-10651		29292.9		12868.9		-11934.2		-15237.6		-8548.58
	-10524.5		27330.4		12551.7		-12060.3		-14492.5		-9544.59
	-9199.93		26562.8		11727.8		-11517.3		-12568.4		-11445.4
	-10909.3		27619.8		12384.8		-11397.8		-13115.6		-10579
	-10656.9		31681.3		11931.3		-11919.2		-11653.7		-13489.9
	-10247.6		23211.7		13324		-13955.1		-14383		-9083.89
	-9595.03		23617.4		13004.9		-14131.4		-13599.4		-8636.18
	-10717		27149.3		12635.7		-9543.24		-16133		-8198.78
	-11674.3		27850.5		13436.9		-15551.7		-13547.3		-11291
	-10901		20892.5		12457		-11970.4		-14947.1		-9724.4
	-11470.5		22945.3		14081.7		-10495.4		-13499.7		-8151.44
	-10475.1		26380.1		12949.9		-13806.5		-13082.9		-11479
	-11075.3		23305.1		11578		-12387.3		-16520.7		-9906.53
	-9878.32		26970.9		11724.5		-11471.3		-11611		-8443.88
	-11098.7		24143.7		10702.4		-9751.58		-17567.2		-11123.1
	-11180.7		28748		12841.8		-12073.4		-13166.2		-10390.9
	-9577.9		22024.5		11738.4		-12462.9		-13482.5		-8884.89
	-12175		20485.6		12870.5		-13215.7		-16149.3		-7897.73
	-11150.4		30085.2		12917.6		-13303.1		-12916.9		-11168.9
	-9814.52		18275.2		11337		-12431.9		-12355.6		-10839.7
	-11537.9		25464.9		11138.4		-12605.8		-11939.7		-10316.7
	-11018.4		26463		12176.6		-13909.3		-17967.8		-9306.99
	-10185.4		21585.6		13456		-13815.7		-16706.5		-9416.21
	-10449.2		25263.3		10520.4		-12352.9		-15889.8		-9278.93
	-11367.7		22444.9		11151.9		-11951.3		-14537.3		-10083.7
	-11307.2		23213.6		10907.3		-12418.6		-13433.2		-9907.1
	-11717.4		22986.3		11129.7		-14047		-13612.7		-11057.4
	-8843.56		19114.7		10241.4		-12486.7		-13820.7		-11296.4
	-9369.63		20145.9		10398.6		-14481.7		-14149		-10739.6
	-10994.6		21496.6		11161.8		-11969.5		-15504.7		-11032.5
	-9762.45		23139.8		10243.8		-12057.1		-15033.8		-10608.5
	-8505.38		22447.3		10508.7		-10228.6		-14937.2		-10609.7
	-9882.47		19713.6		10799.7		-13491.3		-16587.5		-11154.1
	-10335		22722.5		9921.1		-13374.9		-14983.8		-11149.7
	-9190.03		22268.8		10589.6		-12472.9		-13260.5		-8956.54
	-11099.5		27354.5		10686		-14544.9		-16999		-11860.1
	-10269.6		24139.2		10103.2		-11737.5		-15083.7		-10548.1
	-11015.5		21764.9		9771.38		-12556.9		-11890.8		-9091.51
	-10148.7		21447.5		9961.49		-15886.3		-14603.5		-9360.38
	-10714		22101.5		11217.1		-11053.6		-12767.6		-11754.1
	-9875.59		21722		11552.2		-13100.3		-12367		-11762.1
	-10060.1		26441.6		10734.5		-10629.5		-14512.1		-12592.3
	-10244.8		23264.1		11675.6		-13494.8		-15012		-10304.7
	-10114.4		26101.6		11093.6		-13788.8		-12533.8		-10934.8
	-11155.6		21066		9834.35		-11333.3		-14286.2		-10346.7
	-10765		28475.3		9634.74		-14306.4		-15180.6		-11885.1
	-11223.9		29665.7		10366.4		-15562.1		-14744		-11837.9
	-11054.1		21403		10050.3		-13828.1		-13433.7		-11339.5
	-10097.6		20770.7		12032.5		-14332.9		-14325.7		-12091
	-10906.2		18209.3		12444.7		-11016.9		-16937		-11935.2
	-9307.2		19031.8		10121.3		-12270.8		-14121.3		-11055.4
	-11353.8		23891.9		10454.3		-13191.6		-17371.9		-11125.9
	-10453		26924.4		9507.42		-14186.9		-16845.8		-9573.91
	-10413.1		22349.2		9029.99		-13143.4		-15781.7		-9208.68
	-10753		23923.4		9986.36		-16229.6		-15621		-9119.24
	-11746.8		24126.7		12001		-14434.6		-12796.2		-11688
	-11298		21737		11223.6		-12802.1		-14773.8		-12615.5
	-11615		20957		12610.1		-12622.5		-15137.2		-13375.5
	-10612.6		21790.9		10759.8		-15071.7		-16705.7		-11474.2
	-11132.8		22565.5		10499.8		-12738.9		-16840.2		-10460.9
	-9604.4		24415.1		9928.35		-14462.1		-16471.2		-11594.6
	-9989.96		21228.3		9520.66		-12210.2		-15331.2		-12797.2
	-10690.8		19505.9		10175.8		-14034.9		-13432.7		-11571.6
	-9741.71		20033.4		10573.3		-13666.4		-16481.9		-11138.4
	-9206.45		17539.5		12236		-14791.2		-15676.7		-6653.35
	-8553.16		19914.7		11359.8		-12500.9		-14106.5		-11093
	-9684.2		20888.8		9812.89		-15475.4		-14420.2		-9225.5
	-10987.6		19709.6		9250.68		-12235.4		-12699.5		-11243.4
	-10161.7		16755.9		9611.98		-14807.6		-15996.5		-11267.1
	-10180.3		15494		11181.2		-12118.3		-12975.5		-13666.7
	-10339.2		17512.9		8983.02		-12548.8		-14829.6		-9580.36
	-11170.1		21750.4		9206.92		-12342.4		-15527.8		-10407.6
	-11303.1		19439.6		9075.45		-13495.7		-17180.4		-10747.8
	-12771.2		19137.1		7928.01		-13190.5		-12841.6		-11267.4
	-10789.7		20410		8198.29		-13633.2		-15808.5		-10068.1
	-11349.6		17553.1		11033		-15481.8		-14185		-11378.8
	-11218.9		15850		10006.3		-11599.8		-13491.4		-12207.3
	-11727.2		18612.3		9543.21		-15386.6		-14215.2		-11944.8
	-11966.6		21254.6		9513.16		-12819.8		-15218.7		-12558.5
	-10604		19195.6		9970.71		-11876.1		-14951.6		-10323.9
	-9856.34		19590.2		9558.8		-12491.1		-17259.5		-10747.9
	-9946.33		21264.1		9486.63		-15863.2		-15617.2		-7827.2
	-9491.08		21948.1		8648.1		-13226.1		-12607.9		-11624.2
	-10961.1		20016.6		8667.05		-13389.4		-14637.2		-10097.9
	-10619.1		18495.4		10446.8		-14029.1		-14454.9		-11679.7
	-9203.54		18347.4		9305.58		-15058.6		-16180.2		-9664.91
	-10803		18108.2		9642.06		-14464		-13983.8		-13428.7
	-9698.92		25106.5		9575.68		-14145.2		-15644.7		-13080.5
	-10244.2		17617.9		8171.54		-13127.1		-15205.7		-11671.5
	-11004.7		23479.7		7764.27		-14481.1		-16398		-13135.4
	-11275.2		20279.1		10559.6		-13190.9		-14673.2		-11888
	-10416.2		13992.7		8626.7		-14210.2		-14332.8		-10359
	-12270.3		15035.2		8565.86		-13101.1		-15015.5		-8929.69
	-10515.5		19722		8080.54		-14398.5		-16842.9		-10057.4
	-10444.2		17716.9		8532.39		-12768.4		-13216.6		-11492.6
	-11313.4		15583.9		9751.58		-16072.1		-15175.3		-11441.6
	-11919.4		16136.9		8880.63		-14273.6		-15665.7		-9958.77
	-9613.57		14671.6		8156.83		-11807.9		-15147.7		-11544
	-10228.4		18966.2		8589.1		-13396.9		-14633		-12764.7
	-9945.18		15647		8378.46		-13552.2		-16793.1		-11730.7
	-10231.5		13405.3		8349.74		-14102.8		-16457.3		-10772
	-10767.3		13238.8		7879.9		-12522.5		-16966.8		-12006
	-12246.5		14062		7303.65		-16603		-15714.3		-10091.6
	-11158.2		19227.4		8021.15		-15718.8		-15442.8		-13187.1
	-11639.4		12577.6		8515.97		-15793.2		-15241.8		-11983.1
	-11305.3		16173.7		8027.66		-15878.5		-13854.3		-12886.7
	-11001.5		13560.9		7412.05		-14777.3		-16129.6		-11959.9
	-12314.6		15198.7		7845.77		-12923.9		-14615.3		-12225.1
	-11751.1		15946.2		6242.12		-14142.8		-19511.8		-13222
	-12659.3		16844		8552.51		-12874.2		-18754.9		-12545.2
	-10091.6		16248.7		7481.77		-13483.6		-20412.7		-10964.7
	-11704.4		14488.8		8749.34		-15470.6		-16754.9		-12477.9
	-10997		14922.2		8630.01		-13699.3		-17050.6		-12275.7
	-10857.5		11938.3		7703.9		-14304.8		-17207.4		-11941.7
	-10697.7		15949.5		7889.46		-10478.4		-16079.9		-13767.8
	-10733.3		12429.6		8740.56		-14714		-15700.7		-11543.2
	-11375.1		15131.6		8369.09		-14876.4		-15584.4		-15286.7
	-11228		11344		6873.71		-11092.3		-16582.8		-11222.9
	-10882.5		15453.7		8304.12		-14759.3		-14850.2		-13321.6
	-10820.7		16749.2		6924.13		-13290.1		-18422.4		-13348.5
	-11305.6		15598.6		8440.62		-12067.6		-15226.9		-9792.4
	-10713.2		14362.1		7010.21		-16325.2		-18006.8		-11810.5
	-11916.9		12786.2		7521.63		-13280		-16284.8		-13171.4
	-11013.9		12795.9		8353.61		-15603.4		-11851.6		-8243.59
	-11362.9		13377.4		7270.41		-11444.7		-14329.5		-11625.9
	-12317.6		13044.1		9674.87		-11669.7		-14747		-9370.14
	-10096.7		13857.1		8700.32		-12267.1		-14927.9		-12716.3
	-10784.5		12152		8922.83		-15784.3		-15806.6		-9166.15
	-10862.9		17017.6		9346.09		-13576		-13528.3		-9917.97
	-10184.6		15741.7		7724.52		-12050.3		-17671.9		-8213.11
	-10475		16238.6		9157.35		-15487.2		-13361.3		-12225.6
	-9932.71		15118		6889.87		-15570.4		-14266.2		-12717.5
	-10471.2		12823.4		9371.73		-13262.8		-12872.3		-12318
	-10031.3		15747.8		9279.23		-13250.7		-17163.1		-12119.8
	-10261		17218.1		10011.1		-13753.8		-16798.7		-13347.4
	-10040.1		17460		6574.87		-11905.3		-14389.3		-13048.7
	-10835.9		13829.2		7675.61		-13195		-15831.8		-12703.1
	-11889.9		15188.3		6862.35		-14690.5		-17139.8		-12079.5
	-10625.5		12865.7		6019.4		-14619		-17965.6		-12336.3
	-10950.3		12060.4		5669.79		-14872.9		-19217.3		-11859.5
	-10776.5		14487		6003.72		-14569.9		-15401.6		-10743.2
	-11507.3		9727.69		4921.08		-14963.3		-14906.6		-11419.9
	-11549.3		9956.6		6137.57		-15570.9		-15018.2		-12784.9
	-10753		13386.4		8126.52		-13911.3		-16257.7		-11318.4
	-10373.7		6976.08		7550.8		-13251.5		-13953.2		-11451.8
	-10812		11958.5		6884.14		-15261.5		-15842.9		-10924.2
	-10881.3		11234.3		7673.24		-15270.8		-15539.8		-11849.9
	-11555.9		13207.2		5898.71		-13192.9		-17505		-11623.7
	-11196.9		12715.1		6416.43		-15928.2		-17127.4		-12760.5
	-10079.7		10533.3		7473.58		-14444.5		-17312.5		-12414.3
	-10187.3		10847.3		7760.82		-15265		-13431.4		-11686.4
	-10641.2		10478.5		8327.72		-15190.6		-18588.3		-14262.8
	-11532.3		11557.3		8803.32		-14749		-16346.9		-12144.8
	-11347.3		15851.5		7967.95		-14097.7		-15070.3		-12446.7
	-10961.9		16151.7		8175.32		-15958.9		-19608.3		-10760.6
	-10871.3		15819.2		8242.59		-12343.9		-16816.5		-12813.6
	-10737.4		13366.7		6627.55				-17196.2		-11148.6
	-12721.5		15090.7		6998.6				-15269.7		-13046.9
	-11879.3		13125.5		6810.03				-16972.2		-12381.8
	-12189.8		10054.7		7813.76				-14458.8
	-12389.5		9513.97		6214.21				-18268.7
	-12065.7		12096.4		7301.58				-16056.5
	-11830		11458.9		5608.44
	-11543.8		5930.62		7318.86
	-11371.5		7758.48
			8437.8
			9628.88

## Sheet: Figure 4a
(NiCo)S0.89		(NiCo)S		(NiCo)S1.33		(NiCo)S2
X	Y	X	Y	X	Y	X	Y
-16.5226	0	-17.0601	0	-16.136	0	-17.1921	0
-16.4987	0	-17.0354	0	-16.112	0	-17.1676	0
-16.4749	0	-17.0107	0	-16.088	0	-17.1431	0
-16.451	0	-16.986	0	-16.064	0	-17.1186	0
-16.4272	0	-16.9613	0	-16.04	0	-17.0942	0
-16.4033	0	-16.9366	0	-16.0161	0	-17.0697	0
-16.3795	0	-16.9119	0	-15.9921	0	-17.0452	0
-16.3556	0	-16.8872	0	-15.9681	0	-17.0208	0
-16.3317	0	-16.8625	0	-15.9441	0	-16.9963	0
-16.3079	0	-16.8377	0	-15.9201	0	-16.9718	0
-16.284	0	-16.813	0	-15.8961	0	-16.9473	0
-16.2602	0	-16.7883	0	-15.8722	0	-16.9229	0
-16.2363	0	-16.7636	0	-15.8482	0	-16.8984	0
-16.2124	0	-16.7389	0	-15.8242	0	-16.8739	0
-16.1886	0	-16.7142	0	-15.8002	0	-16.8494	0
-16.1647	0	-16.6895	0	-15.7762	0	-16.825	0
-16.1409	0	-16.6648	0	-15.7522	0	-16.8005	0
-16.117	0	-16.6401	0	-15.7282	0	-16.776	0
-16.0931	0	-16.6154	0	-15.7043	0	-16.7515	0
-16.0693	0	-16.5907	0	-15.6803	0	-16.7271	0
-16.0454	0	-16.566	0	-15.6563	0	-16.7026	0
-16.0216	0	-16.5413	0	-15.6323	0	-16.6781	0
-15.9977	0	-16.5166	0	-15.6083	0	-16.6536	0
-15.9739	0	-16.4919	0	-15.5843	0	-16.6292	0
-15.95	0	-16.4672	0	-15.5604	0	-16.6047	0
-15.9261	0	-16.4425	0	-15.5364	0	-16.5802	0
-15.9023	0	-16.4178	0	-15.5124	0	-16.5557	0
-15.8784	0	-16.3931	0	-15.4884	0	-16.5313	0
-15.8546	0	-16.3684	0	-15.4644	0	-16.5068	0
-15.8307	0	-16.3437	0	-15.4404	0	-16.4823	0
-15.8068	0	-16.319	0	-15.4165	0	-16.4578	0
-15.783	0	-16.2943	0	-15.3925	0	-16.4334	0
-15.7591	0	-16.2696	0	-15.3685	0	-16.4089	0
-15.7353	0	-16.2449	0	-15.3445	0	-16.3844	0
-15.7114	0	-16.2202	0	-15.3205	0	-16.36	0
-15.6875	0	-16.1955	0	-15.2965	0	-16.3355	0
-15.6637	0	-16.1708	0	-15.2726	0	-16.311	0
-15.6398	0	-16.1461	0	-15.2486	0	-16.2865	0
-15.616	0	-16.1214	0	-15.2246	0	-16.2621	0
-15.5921	0	-16.0967	0	-15.2006	0	-16.2376	0
-15.5683	0	-16.072	0	-15.1766	0	-16.2131	0
-15.5444	0	-16.0473	0	-15.1526	0	-16.1886	0
-15.5205	0	-16.0226	0	-15.1287	0	-16.1642	0.0022
-15.4967	0.0028	-15.9979	0	-15.1047	0	-16.1397	0.0158
-15.4728	0.0114	-15.9732	0.0008	-15.0807	0.0035	-16.1152	0.0653
-15.449	0.0348	-15.9485	0.004	-15.0567	0.0116	-16.0907	0.1741
-15.4251	0.0716	-15.9237	0.011	-15.0327	0.0244	-16.0663	0.3278
-15.4012	0.1121	-15.899	0.0179	-15.0087	0.0388	-16.0418	0.4508
-15.3774	0.1348	-15.8743	0.0268	-14.9848	0.054	-16.0173	0.5015
-15.3535	0.1338	-15.8496	0.033	-14.9608	0.063	-15.9928	0.5437
-15.3297	0.12	-15.8249	0.0314	-14.9368	0.0608	-15.9684	0.6376
-15.3058	0.1105	-15.8002	0.0274	-14.9128	0.0528	-15.9439	0.6877
-15.2819	0.1055	-15.7755	0.0245	-14.8888	0.0472	-15.9194	0.5942
-15.2581	0.1042	-15.7508	0.0284	-14.8648	0.0602	-15.8949	0.46
-15.2342	0.1125	-15.7261	0.0397	-14.8408	0.0757	-15.8705	0.4511
-15.2104	0.1224	-15.7014	0.0526	-14.8169	0.088	-15.846	0.5545
-15.1865	0.114	-15.6767	0.0513	-14.7929	0.0874	-15.8215	0.602
-15.1627	0.0845	-15.652	0.0434	-14.7689	0.0733	-15.797	0.5313
-15.1388	0.0487	-15.6273	0.0326	-14.7449	0.058	-15.7726	0.4841
-15.1149	0.0201	-15.6026	0.0326	-14.7209	0.0624	-15.7481	0.5759
-15.0911	0.0055	-15.5779	0.0411	-14.6969	0.0836	-15.7236	0.7393
-15.0672	0.0003	-15.5532	0.055	-14.673	0.104	-15.6992	0.8784
-15.0434	0	-15.5285	0.0628	-14.649	0.096	-15.6747	0.9775
-15.0195	0	-15.5038	0.0606	-14.625	0.0716	-15.6502	1.0274
-14.9956	0.0005	-15.4791	0.0454	-14.601	0.0522	-15.6257	1.003
-14.9718	0.0069	-15.4544	0.0366	-14.577	0.0746	-15.6013	0.9279
-14.9479	0.0203	-15.4297	0.0478	-14.553	0.1276	-15.5768	0.8479
-14.9241	0.047	-15.405	0.0742	-14.5291	0.1756	-15.5523	0.7954
-14.9002	0.0746	-15.3803	0.0939	-14.5051	0.188	-15.5278	0.7871
-14.8763	0.0964	-15.3556	0.0892	-14.4811	0.164	-15.5034	0.8382
-14.8525	0.1061	-15.3309	0.07	-14.4571	0.126	-15.4789	0.8978
-14.8286	0.109	-15.3062	0.0566	-14.4331	0.0959	-15.4544	0.8905
-14.8048	0.1183	-15.2815	0.0542	-14.4091	0.0776	-15.4299	0.8368
-14.7809	0.1301	-15.2568	0.0504	-14.3852	0.0756	-15.4055	0.796
-14.7571	0.1343	-15.2321	0.0378	-14.3612	0.0804	-15.381	0.8105
-14.7332	0.1271	-15.2074	0.0252	-14.3372	0.0772	-15.3565	0.9266
-14.7093	0.1234	-15.1827	0.0209	-14.3132	0.0728	-15.332	1.1138
-14.6855	0.1253	-15.158	0.026	-14.2892	0.0676	-15.3076	1.2472
-14.6616	0.1361	-15.1333	0.0439	-14.2652	0.056	-15.2831	1.2425
-14.6378	0.1558	-15.1086	0.0556	-14.2413	0.0344	-15.2586	1.1098
-14.6139	0.1842	-15.0839	0.0671	-14.2173	0.0168	-15.2341	0.92
-14.59	0.2231	-15.0592	0.082	-14.1933	0.0198	-15.2097	0.8363
-14.5662	0.2755	-15.0345	0.0922	-14.1693	0.0451	-15.1852	0.9483
-14.5423	0.3378	-15.0098	0.0819	-14.1453	0.0878	-15.1607	1.1356
-14.5185	0.3965	-14.985	0.0692	-14.1213	0.138	-15.1362	1.2262
-14.4946	0.4271	-14.9603	0.0664	-14.0974	0.1588	-15.1118	1.1272
-14.4707	0.4182	-14.9356	0.0698	-14.0734	0.1472	-15.0873	0.8411
-14.4469	0.3634	-14.9109	0.0741	-14.0494	0.1324	-15.0628	0.4795
-14.423	0.2705	-14.8862	0.0764	-14.0254	0.1612	-15.0384	0.1982
-14.3992	0.1622	-14.8615	0.0775	-14.0014	0.1999	-15.0139	0.0564
-14.3753	0.077	-14.8368	0.0717	-13.9774	0.1898	-14.9894	0.0106
-14.3515	0.0369	-14.8121	0.0611	-13.9534	0.142	-14.9649	0.0006
-14.3276	0.0327	-14.7874	0.0569	-13.9295	0.106	-14.9405	0
-14.3037	0.0488	-14.7627	0.0572	-13.9055	0.1073	-14.916	0
-14.2799	0.0692	-14.738	0.0611	-13.8815	0.1234	-14.8915	0
-14.256	0.0889	-14.7133	0.0782	-13.8575	0.1206	-14.867	0
-14.2322	0.1045	-14.6886	0.1112	-13.8335	0.0984	-14.8426	0
-14.2083	0.1223	-14.6639	0.1356	-13.8095	0.081	-14.8181	0
-14.1844	0.1435	-14.6392	0.1226	-13.7856	0.0735	-14.7936	0
-14.1606	0.1725	-14.6145	0.0928	-13.7616	0.0648	-14.7691	0
-14.1367	0.2201	-14.5898	0.0756	-13.7376	0.0584	-14.7447	0
-14.1129	0.2728	-14.5651	0.0804	-13.7136	0.0536	-14.7202	0
-14.089	0.3074	-14.5404	0.0915	-13.6896	0.0584	-14.6957	0
-14.0651	0.3058	-14.5157	0.0875	-13.6656	0.0608	-14.6712	0
-14.0413	0.2849	-14.491	0.0714	-13.6417	0.0616	-14.6468	0
-14.0174	0.2656	-14.4663	0.0531	-13.6177	0.0524	-14.6223	0
-13.9936	0.2492	-14.4416	0.0507	-13.5937	0.0417	-14.5978	0
-13.9697	0.2257	-14.4169	0.0639	-13.5697	0.0296	-14.5733	0
-13.9459	0.1977	-14.3922	0.09	-13.5457	0.0232	-14.5489	0
-13.922	0.1728	-14.3675	0.1202	-13.5217	0.027	-14.5244	0
-13.8981	0.1452	-14.3428	0.1421	-13.4978	0.0508	-14.4999	0
-13.8743	0.1162	-14.3181	0.16	-13.4738	0.0776	-14.4754	0
-13.8504	0.0966	-14.2934	0.1722	-13.4498	0.0892	-14.451	0
-13.8266	0.0957	-14.2687	0.1677	-13.4258	0.0928	-14.4265	0
-13.8027	0.1058	-14.244	0.1448	-13.4018	0.1144	-14.402	0
-13.7788	0.1149	-14.2193	0.1197	-13.3778	0.1589	-14.3776	0
-13.755	0.1163	-14.1946	0.1062	-13.3539	0.1864	-14.3531	0
-13.7311	0.1131	-14.1699	0.1012	-13.3299	0.1716	-14.3286	0
-13.7073	0.1082	-14.1452	0.0997	-13.3059	0.1387	-14.3041	0
-13.6834	0.104	-14.1205	0.0883	-13.2819	0.1224	-14.2797	0
-13.6595	0.0962	-14.0958	0.0707	-13.2579	0.1246	-14.2552	0
-13.6357	0.0751	-14.0711	0.0639	-13.2339	0.1096	-14.2307	0
-13.6118	0.0513	-14.0463	0.0695	-13.21	0.0816	-14.2062	0
-13.588	0.0485	-14.0216	0.0844	-13.186	0.0632	-14.1818	0
-13.5641	0.0731	-13.9969	0.0947	-13.162	0.0608	-14.1573	0
-13.5403	0.1098	-13.9722	0.097	-13.138	0.066	-14.1328	0
-13.5164	0.1398	-13.9475	0.0865	-13.114	0.0676	-14.1083	0
-13.4925	0.1568	-13.9228	0.0731	-13.09	0.08	-14.0839	0
-13.4687	0.1542	-13.8981	0.0565	-13.066	0.099	-14.0594	0
-13.4448	0.1346	-13.8734	0.0452	-13.0421	0.114	-14.0349	0
-13.421	0.1118	-13.8487	0.0361	-13.0181	0.1276	-14.0104	0
-13.3971	0.1	-13.824	0.0332	-12.9941	0.1434	-13.986	0
-13.3732	0.0892	-13.7993	0.0273	-12.9701	0.1485	-13.9615	0
-13.3494	0.0675	-13.7746	0.0212	-12.9461	0.135	-13.937	0
-13.3255	0.0384	-13.7499	0.0146	-12.9221	0.1093	-13.9125	0
-13.3017	0.017	-13.7252	0.0056	-12.8982	0.0941	-13.8881	0
-13.2778	0.0134	-13.7005	0.0024	-12.8742	0.0936	-13.8636	0
-13.2539	0.0245	-13.6758	0	-12.8502	0.0883	-13.8391	0
-13.2301	0.0445	-13.6511	0	-12.8262	0.0672	-13.8146	0
-13.2062	0.0708	-13.6264	0	-12.8022	0.0512	-13.7902	0
-13.1824	0.0953	-13.6017	0	-12.7782	0.0568	-13.7657	0
-13.1585	0.1118	-13.577	0	-12.7543	0.0792	-13.7412	0
-13.1347	0.1205	-13.5523	0	-12.7303	0.0928	-13.7168	0
-13.1108	0.1246	-13.5276	0	-12.7063	0.08	-13.6923	0
-13.0869	0.127	-13.5029	0	-12.6823	0.0681	-13.6678	0
-13.0631	0.1332	-13.4782	0	-12.6583	0.0741	-13.6433	0
-13.0392	0.145	-13.4535	0	-12.6343	0.1136	-13.6189	0
-13.0154	0.151	-13.4288	0	-12.6104	0.1843	-13.5944	0
-12.9915	0.1425	-13.4041	0.0009	-12.5864	0.2604	-13.5699	0
-12.9676	0.1239	-13.3794	0.0146	-12.5624	0.3086	-13.5454	0
-12.9438	0.1114	-13.3547	0.0605	-12.5384	0.3217	-13.521	0
-12.9199	0.1084	-13.33	0.1488	-12.5144	0.2856	-13.4965	0
-12.8961	0.1054	-13.3053	0.2476	-12.4904	0.2104	-13.472	0
-12.8722	0.0907	-13.2806	0.2935	-12.4665	0.1306	-13.4475	0
-12.8483	0.0603	-13.2559	0.2947	-12.4425	0.0821	-13.4231	0
-12.8245	0.032	-13.2312	0.3046	-12.4185	0.0807	-13.3986	0.0032
-12.8006	0.0162	-13.2065	0.3372	-12.3945	0.1144	-13.3741	0.015
-12.7768	0.0169	-13.1818	0.3573	-12.3705	0.1378	-13.3496	0.0479
-12.7529	0.03	-13.1571	0.3562	-12.3465	0.1369	-13.3252	0.1002
-12.7291	0.0467	-13.1324	0.349	-12.3226	0.1368	-13.3007	0.1616
-12.7052	0.0586	-13.1076	0.3364	-12.2986	0.1625	-13.2762	0.2177
-12.6813	0.063	-13.0829	0.327	-12.2746	0.192	-13.2517	0.2593
-12.6575	0.0637	-13.0582	0.3199	-12.2506	0.197	-13.2273	0.2725
-12.6336	0.0694	-13.0335	0.3197	-12.2266	0.1628	-13.2028	0.2699
-12.6098	0.0832	-13.0088	0.3188	-12.2026	0.116	-13.1783	0.291
-12.5859	0.0911	-12.9841	0.3008	-12.1786	0.0812	-13.1538	0.3355
-12.562	0.0796	-12.9594	0.2755	-12.1547	0.0604	-13.1294	0.3543
-12.5382	0.0525	-12.9347	0.2698	-12.1307	0.046	-13.1049	0.3189
-12.5143	0.0247	-12.91	0.2797	-12.1067	0.0388	-13.0804	0.2723
-12.4905	0.0078	-12.8853	0.2863	-12.0827	0.0466	-13.056	0.2832
-12.4666	0.0014	-12.8606	0.2794	-12.0587	0.0528	-13.0315	0.351
-12.4427	0.0002	-12.8359	0.2638	-12.0347	0.0422	-13.007	0.4337
-12.4189	0	-12.8112	0.2444	-12.0108	0.0266	-12.9825	0.4878
-12.395	0	-12.7865	0.2322	-11.9868	0.024	-12.9581	0.494
-12.3712	0	-12.7618	0.2229	-11.9628	0.0392	-12.9336	0.4577
-12.3473	0	-12.7371	0.2026	-11.9388	0.0528	-12.9091	0.4489
-12.3235	0	-12.7124	0.1735	-11.9148	0.0488	-12.8846	0.5183
-12.2996	0	-12.6877	0.1448	-11.8908	0.0328	-12.8602	0.6178
-12.2757	0	-12.663	0.131	-11.8669	0.032	-12.8357	0.657
-12.2519	0	-12.6383	0.128	-11.8429	0.046	-12.8112	0.6053
-12.228	0	-12.6136	0.1201	-11.8189	0.0604	-12.7867	0.5012
-12.2042	0	-12.5889	0.1027	-11.7949	0.0556	-12.7623	0.3974
-12.1803	0	-12.5642	0.0707	-11.7709	0.0384	-12.7378	0.3215
-12.1564	0	-12.5395	0.0418	-11.7469	0.0296	-12.7133	0.2808
-12.1326	0	-12.5148	0.0202	-11.723	0.0324	-12.6888	0.2902
-12.1087	0	-12.4901	0.0076	-11.699	0.0368	-12.6644	0.3495
-12.0849	0	-12.4654	0.0016	-11.675	0.0312	-12.6399	0.427
-12.061	0	-12.4407	0	-11.651	0.0184	-12.6154	0.4953
-12.0371	0	-12.416	0	-11.627	0.008	-12.5909	0.5548
-12.0133	0	-12.3913	0	-11.603	0.0028	-12.5665	0.6126
-11.9894	0	-12.3666	0	-11.5791	0.0004	-12.542	0.6557
-11.9656	0	-12.3419	0	-11.5551	0	-12.5175	0.6498
-11.9417	0	-12.3172	0	-11.5311	0	-12.493	0.583
-11.9179	0	-12.2925	0	-11.5071	0	-12.4686	0.4865
-11.894	0	-12.2678	0	-11.4831	0	-12.4441	0.3989
-11.8701	0	-12.2431	0	-11.4591	0	-12.4196	0.3253
-11.8463	0	-12.2184	0	-11.4352	0	-12.3952	0.2592
-11.8224	0	-12.1936	0	-11.4112	0	-12.3707	0.2041
-11.7986	0	-12.1689	0	-11.3872	0	-12.3462	0.1769
-11.7747	0	-12.1442	0	-11.3632	0	-12.3217	0.1819
-11.7508	0	-12.1195	0	-11.3392	0	-12.2973	0.2068
-11.727	0	-12.0948	0	-11.3152	0	-12.2728	0.2595
-11.7031	0	-12.0701	0	-11.2912	0	-12.2483	0.3494
-11.6793	0	-12.0454	0	-11.2673	0	-12.2238	0.4186
-11.6554	0	-12.0207	0	-11.2433	0	-12.1994	0.3987
-11.6315	0	-11.996	0	-11.2193	0	-12.1749	0.3512
-11.6077	0	-11.9713	0	-11.1953	0	-12.1504	0.4203
-11.5838	0	-11.9466	0	-11.1713	0	-12.1259	0.6505
-11.56	0	-11.9219	0	-11.1473	0	-12.1015	0.9302
-11.5361	0	-11.8972	0	-11.1234	0	-12.077	1.1095
-11.5123	0	-11.8725	0	-11.0994	0	-12.0525	1.1547
-11.4884	0	-11.8478	0	-11.0754	0	-12.028	1.1056
-11.4645	0	-11.8231	0	-11.0514	0	-12.0036	0.9953
-11.4407	0	-11.7984	0	-11.0274	0	-11.9791	0.8721
-11.4168	0	-11.7737	0	-11.0034	0	-11.9546	0.8206
-11.393	0	-11.749	0	-10.9795	0	-11.9301	0.8687
-11.3691	0	-11.7243	0	-10.9555	0	-11.9057	0.947
-11.3452	0	-11.6996	0	-10.9315	0	-11.8812	0.9971
-11.3214	0	-11.6749	0	-10.9075	0	-11.8567	1.0212
-11.2975	0	-11.6502	0	-10.8835	0	-11.8322	1.016
-11.2737	0	-11.6255	0	-10.8595	0	-11.8078	0.9517
-11.2498	0	-11.6008	0	-10.8356	0	-11.7833	0.8468
-11.2259	0	-11.5761	0	-10.8116	0	-11.7588	0.7378
-11.2021	0	-11.5514	0	-10.7876	0	-11.7344	0.6293
-11.1782	0	-11.5267	0	-10.7636	0	-11.7099	0.5441
-11.1544	0	-11.502	0	-10.7396	0	-11.6854	0.5137
-11.1305	0	-11.4773	0	-10.7156	0	-11.6609	0.5195
-11.1067	0	-11.4526	0	-10.6917	0	-11.6365	0.5184
-11.0828	0	-11.4279	0	-10.6677	0	-11.612	0.5038
-11.0589	0	-11.4032	0	-10.6437	0	-11.5875	0.4979
-11.0351	0	-11.3785	0	-10.6197	0	-11.563	0.507
-11.0112	0	-11.3538	0	-10.5957	0	-11.5386	0.5102
-10.9874	0	-11.3291	0	-10.5717	0	-11.5141	0.4748
-10.9635	0	-11.3044	0	-10.5478	0	-11.4896	0.4221
-10.9396	0	-11.2797	0	-10.5238	0	-11.4651	0.4002
-10.9158	0	-11.2549	0	-10.4998	0	-11.4407	0.4036
-10.8919	0	-11.2302	0	-10.4758	0	-11.4162	0.3941
-10.8681	0	-11.2055	0	-10.4518	0	-11.3917	0.3522
-10.8442	0	-11.1808	0	-10.4278	0	-11.3672	0.2763
-10.8203	0	-11.1561	0	-10.4038	0	-11.3428	0.1904
-10.7965	0	-11.1314	0	-10.3799	0	-11.3183	0.1324
-10.7726	0	-11.1067	0	-10.3559	0	-11.2938	0.1156
-10.7488	0	-11.082	0	-10.3319	0	-11.2693	0.1118
-10.7249	0	-11.0573	0	-10.3079	0	-11.2449	0.0974
-10.7011	0	-11.0326	0	-10.2839	0	-11.2204	0.069
-10.6772	0	-11.0079	0	-10.2599	0	-11.1959	0.038
-10.6533	0	-10.9832	0	-10.236	0	-11.1714	0.0158
-10.6295	0	-10.9585	0	-10.212	0	-11.147	0.0046
-10.6056	0	-10.9338	0	-10.188	0	-11.1225	0.0002
-10.5818	0	-10.9091	0	-10.164	0	-11.098	0
-10.5579	0	-10.8844	0	-10.14	0	-11.0736	0
-10.534	0	-10.8597	0	-10.116	0	-11.0491	0.0006
-10.5102	0	-10.835	0	-10.0921	0	-11.0246	0.0046
-10.4863	0	-10.8103	0	-10.0681	0	-11.0001	0.0194
-10.4625	0	-10.7856	0	-10.0441	0	-10.9757	0.0485
-10.4386	0	-10.7609	0	-10.0201	0	-10.9512	0.0846
-10.4147	0	-10.7362	0	-9.99607	0	-10.9267	0.1249
-10.3909	0	-10.7115	0	-9.97207	0	-10.9022	0.1661
-10.367	0	-10.6868	0	-9.94817	0	-10.8778	0.2042
-10.3432	0	-10.6621	0	-9.92417	0	-10.8533	0.2172
-10.3193	0	-10.6374	0	-9.90017	0	-10.8288	0.1949
-10.2955	0	-10.6127	0	-9.87617	0	-10.8043	0.1558
-10.2716	0	-10.588	0	-9.85217	0	-10.7799	0.1091
-10.2477	0	-10.5633	0	-9.82817	0	-10.7554	0.0622
-10.2239	0	-10.5386	0	-9.80427	0	-10.7309	0.0255
-10.2	0	-10.5139	0	-9.78027	0	-10.7064	0.0066
-10.1762	0	-10.4892	0	-9.75627	0	-10.682	0.0008
-10.1523	0	-10.4645	0	-9.73227	0	-10.6575	0
-10.1284	0	-10.4398	0	-9.70827	0	-10.633	0
-10.1046	0	-10.4151	0	-9.68427	0	-10.6085	0
-10.0807	0	-10.3904	0	-9.66037	0	-10.5841	0
-10.0569	0	-10.3657	0	-9.63637	0	-10.5596	0
-10.033	0	-10.341	0	-9.61237	0	-10.5351	0
-10.0091	0	-10.3162	0	-9.58837	0	-10.5106	0
-9.9853	0	-10.2915	0	-9.56437	0	-10.4862	0
-9.9614	0	-10.2668	0	-9.54037	0	-10.4617	0
-9.9376	0	-10.2421	0	-9.51637	0	-10.4372	0
-9.9137	0	-10.2174	0	-9.49247	0	-10.4128	0
-9.8899	0	-10.1927	0	-9.46847	0	-10.3883	0
-9.866	0	-10.168	0	-9.44447	0	-10.3638	0
-9.8421	0	-10.1433	0	-9.42047	0	-10.3393	0
-9.8183	0	-10.1186	0	-9.39647	0	-10.3149	0
-9.7944	0	-10.0939	0	-9.37247	0	-10.2904	0
-9.7706	0	-10.0692	0	-9.34857	0	-10.2659	0
-9.7467	0	-10.0445	0	-9.32457	0	-10.2414	0
-9.7228	0	-10.0198	0	-9.30057	0	-10.217	0
-9.699	0	-9.99513	0	-9.27657	0	-10.1925	0
-9.6751	0	-9.97043	0	-9.25257	0	-10.168	0
-9.6513	0	-9.94573	0	-9.22857	0	-10.1435	0
-9.6274	0	-9.92103	0	-9.20467	0	-10.1191	0
-9.6035	0	-9.89633	0	-9.18067	0	-10.0946	0
-9.5797	0	-9.87163	0	-9.15667	0	-10.0701	0
-9.5558	0	-9.84693	0	-9.13267	0	-10.0456	0
-9.532	0	-9.82223	0	-9.10867	0	-10.0212	0
-9.5081	0	-9.79753	0	-9.08467	0	-9.99669	0
-9.4843	0	-9.77283	0	-9.06077	0	-9.97219	0
-9.4604	0	-9.74813	0	-9.03677	0	-9.94769	0
-9.4365	0	-9.72343	0	-9.01277	0	-9.92329	0
-9.4127	0	-9.69873	0	-8.98877	0	-9.89879	0
-9.3888	0	-9.67403	0	-8.96477	0	-9.87429	0
-9.365	0	-9.64933	0	-8.94077	0	-9.84979	0
-9.3411	0	-9.62463	0	-8.91687	0	-9.82539	0
-9.3172	0	-9.59993	0	-8.89287	0	-9.80089	0
-9.2934	0	-9.57523	0	-8.86887	0	-9.77639	0
-9.2695	0	-9.55053	0	-8.84487	0	-9.75199	0
-9.2457	0	-9.52583	0	-8.82087	0	-9.72749	0
-9.2218	0	-9.50113	0	-8.79687	0	-9.70299	0
-9.1979	0	-9.47643	0	-8.77297	0	-9.67849	0
-9.1741	0	-9.45173	0	-8.74897	0	-9.65409	0
-9.1502	0	-9.42703	0	-8.72497	0	-9.62959	0
-9.1264	0	-9.40233	0	-8.70097	0	-9.60509	0
-9.1025	0	-9.37753	0	-8.67697	0	-9.58059	0
-9.0786	0	-9.35283	0	-8.65297	0	-9.55619	0
-9.0548	0	-9.32813	0	-8.62897	0	-9.53169	0
-9.0309	0	-9.30343	0	-8.60507	0	-9.50719	0
-9.0071	0	-9.27873	0	-8.58107	0	-9.48269	0
-8.9832	0	-9.25403	0	-8.55707	0	-9.45829	0
-8.9594	0	-9.22933	0	-8.53307	0	-9.43379	0
-8.9355	0	-9.20463	0	-8.50907	0	-9.40929	0
-8.9116	0	-9.17993	0	-8.48507	0	-9.38479	0
-8.8878	0	-9.15523	0	-8.46117	0	-9.36039	0
-8.8639	0	-9.13053	0	-8.43717	0	-9.33589	0
-8.8401	0	-9.10583	0	-8.41317	0	-9.31139	0
-8.8162	0	-9.08113	0	-8.38917	0	-9.28689	0
-8.7923	0	-9.05643	0	-8.36517	0	-9.26249	0
-8.7685	0	-9.03173	0	-8.34117	0	-9.23799	0
-8.7446	0	-9.00703	0	-8.31727	0	-9.21349	0
-8.7208	0	-8.98233	0	-8.29327	0	-9.18899	0
-8.6969	0	-8.95763	0	-8.26927	0	-9.16459	0
-8.673	0	-8.93293	0	-8.24527	0	-9.14009	0
-8.6492	0	-8.90823	0	-8.22127	0	-9.11559	0
-8.6253	0	-8.88353	0	-8.19727	0	-9.09119	0
-8.6015	0	-8.85883	0	-8.17337	0	-9.06669	0
-8.5776	0	-8.83413	0	-8.14937	0	-9.04219	0
-8.5538	0	-8.80943	0	-8.12537	0	-9.01769	0
-8.5299	0	-8.78473	0	-8.10137	0	-8.99329	0
-8.506	0	-8.76003	0	-8.07737	0	-8.96879	0
-8.4822	0	-8.73533	0	-8.05337	0	-8.94429	0
-8.4583	0	-8.71063	0	-8.02947	0	-8.91979	0
-8.4345	0	-8.68593	0	-8.00547	0	-8.89539	0
-8.4106	0	-8.66123	0	-7.98147	0	-8.87089	0
-8.3867	0	-8.63653	0	-7.95747	0	-8.84639	0
-8.3629	0	-8.61183	0	-7.93347	0	-8.82189	0
-8.339	0	-8.58713	0	-7.90947	0	-8.79749	0
-8.3152	0	-8.56243	0	-7.88557	0	-8.77299	0
-8.2913	0	-8.53773	0	-7.86157	0	-8.74849	0
-8.2674	0	-8.51303	0	-7.83757	0	-8.72399	0
-8.2436	0	-8.48833	0	-7.81357	0	-8.69959	0
-8.2197	0	-8.46353	0	-7.78957	0	-8.67509	0
-8.1959	0	-8.43883	0	-7.76557	0	-8.65059	0
-8.172	0	-8.41413	0	-7.74157	0	-8.62609	0
-8.1482	0	-8.38943	0	-7.71767	0	-8.60169	0
-8.1243	0	-8.36473	0	-7.69367	0	-8.57719	0
-8.1004	0	-8.34003	0	-7.66967	0	-8.55269	0
-8.0766	0	-8.31533	0	-7.64567	0	-8.52819	0
-8.0527	0	-8.29063	0	-7.62167	0	-8.50379	0
-8.0289	0	-8.26593	0	-7.59767	0	-8.47929	0
-8.005	0	-8.24123	0	-7.57377	0	-8.45479	0
-7.9811	0	-8.21653	0	-7.54977	0	-8.43039	0
-7.9573	0	-8.19183	0	-7.52577	0	-8.40589	0
-7.9334	0	-8.16713	0	-7.50177	0	-8.38139	0
-7.9096	0	-8.14243	0	-7.47777	0	-8.35689	0
-7.8857	0	-8.11773	0	-7.45377	0	-8.33249	0
-7.8618	0	-8.09303	0	-7.42987	0	-8.30799	0
-7.838	0	-8.06833	0	-7.40587	0	-8.28349	0
-7.8141	0	-8.04363	0	-7.38187	0	-8.25899	0
-7.7903	0	-8.01893	0	-7.35787	0	-8.23459	0
-7.7664	0	-7.99423	0	-7.33387	0	-8.21009	0
-7.7426	0	-7.96953	0	-7.30987	0	-8.18559	0
-7.7187	0	-7.94483	0	-7.28597	0	-8.16109	0
-7.6948	0	-7.92013	0	-7.26197	0	-8.13669	0
-7.671	0	-7.89543	0	-7.23797	0	-8.11219	0
-7.6471	0	-7.87073	0.0024	-7.21397	0	-8.08769	0
-7.6233	0	-7.84603	0.0165	-7.18997	0	-8.06319	0
-7.5994	0	-7.82133	0.0753	-7.16597	0	-8.03879	0
-7.5755	0	-7.79663	0.2254	-7.14207	0	-8.01429	0
-7.5517	0	-7.77193	0.4852	-7.11807	0	-7.98979	0
-7.5278	0	-7.74723	0.8268	-7.09407	0	-7.96529	0
-7.504	0	-7.72253	1.1972	-7.07007	0.0056	-7.94089	0
-7.4801	0	-7.69783	1.5664	-7.04607	0.0376	-7.91639	0
-7.4562	0.001	-7.67313	1.9652	-7.02207	0.1347	-7.89189	0
-7.4324	0.0123	-7.64843	2.403	-6.99817	0.3252	-7.86739	0
-7.4085	0.077	-7.62373	2.7664	-6.97417	0.5452	-7.84299	0
-7.3847	0.3205	-7.59903	2.9818	-6.95017	0.7318	-7.81849	0
-7.3608	0.9407	-7.57433	3.2288	-6.92617	0.9567	-7.79399	0
-7.337	2.0035	-7.54963	3.7582	-6.90217	1.2421	-7.76959	0
-7.3131	3.1615	-7.52483	4.403	-6.87817	1.4694	-7.74509	0
-7.2892	3.826	-7.50013	4.7187	-6.85417	1.6214	-7.72059	0
-7.2654	3.8024	-7.47543	4.8083	-6.83027	1.8346	-7.69609	0
-7.2415	3.4868	-7.45073	5.0022	-6.80627	2.1563	-7.67169	0
-7.2177	3.2173	-7.42603	5.0194	-6.78227	2.3511	-7.64719	0
-7.1938	2.8448	-7.40133	4.523	-6.75827	2.135	-7.62269	0
-7.1699	2.2165	-7.37663	3.8143	-6.73427	1.6966	-7.59819	0
-7.1461	1.688	-7.35193	3.5048	-6.71027	1.3804	-7.57379	0
-7.1222	1.7488	-7.32723	3.9582	-6.68637	1.1952	-7.54929	0
-7.0984	2.2683	-7.30253	5.3443	-6.66237	1.1968	-7.52479	0
-7.0745	2.5543	-7.27783	7.9532	-6.63837	1.5849	-7.50029	0
-7.0506	2.1824	-7.25313	11.6571	-6.61437	2.032	-7.47589	0
-7.0268	1.4571	-7.22843	15.0228	-6.59037	1.9879	-7.45139	0
-7.0029	1.078	-7.20373	16.405	-6.56637	1.6639	-7.42689	0
-6.9791	1.5103	-7.17903	16.115	-6.54247	1.7851	-7.40239	0
-6.9552	2.69	-7.15433	15.7729	-6.51847	2.4394	-7.37799	0
-6.9314	4.2141	-7.12963	16.1657	-6.49447	2.9874	-7.35349	0
-6.9075	5.6253	-7.10493	16.8527	-6.47047	3.0234	-7.32899	0
-6.8836	6.545	-7.08023	16.994	-6.44647	3.102	-7.30449	0
-6.8598	7.0353	-7.05553	16.4709	-6.42247	4.129	-7.28009	0
-6.8359	7.8927	-7.03083	15.866	-6.39857	6.0143	-7.25559	0
-6.8121	10.1445	-7.00613	15.0684	-6.37457	7.3825	-7.23109	0
-6.7882	13.8932	-6.98143	13.2744	-6.35057	7.0531	-7.20659	0
-6.7643	17.8064	-6.95673	10.5386	-6.32657	5.3089	-7.18219	0
-6.7405	20.2173	-6.93203	8.1587	-6.30257	3.3889	-7.15769	0
-6.7166	20.236	-6.90733	7.3851	-6.27857	2.4882	-7.13319	0
-6.6928	17.919	-6.88263	8.192	-6.25467	3.1967	-7.10879	0
-6.6689	14.5315	-6.85793	9.6264	-6.23067	5.5239	-7.08429	0
-6.645	11.9079	-6.83323	10.8515	-6.20667	9.1309	-7.05979	0
-6.6212	10.7569	-6.80853	11.3082	-6.18267	12.6892	-7.03529	0
-6.5973	10.5207	-6.78383	10.7085	-6.15867	14.1452	-7.01089	0
-6.5735	10.9512	-6.75913	9.4442	-6.13467	13.1909	-6.98639	0.0014
-6.5496	12.4342	-6.73443	8.4765	-6.11067	12.0688	-6.96189	0.0186
-6.5258	14.6255	-6.70973	8.4038	-6.08677	13.0309	-6.93739	0.1283
-6.5019	16.2682	-6.68503	8.7573	-6.06277	15.4631	-6.91299	0.5456
-6.478	16.6567	-6.66033	8.5871	-6.03877	16.2733	-6.88849	1.6047
-6.4542	16.0723	-6.63563	7.6417	-6.01477	13.868	-6.86399	3.4513
-6.4303	15.2036	-6.61093	6.4344	-5.99077	10.2622	-6.83949	5.9118
-6.4065	14.9484	-6.58613	5.446	-5.96677	8.5491	-6.81509	8.7525
-6.3826	15.6215	-6.56143	4.7525	-5.94287	10.0928	-6.79059	11.6419
-6.3587	16.273	-6.53673	4.0856	-5.91887	13.9503	-6.76609	13.9948
-6.3349	16.0245	-6.51203	3.2978	-5.89487	17.3391	-6.74159	15.4005
-6.311	15.144	-6.48733	2.6173	-5.87087	17.8679	-6.71719	15.8324
-6.2872	14.0723	-6.46263	2.1112	-5.84687	16.12	-6.69269	15.2219
-6.2633	12.8912	-6.43793	1.6384	-5.82287	14.6243	-6.66819	13.798
-6.2394	11.9834	-6.41323	1.3367	-5.79897	14.3462	-6.64369	12.6037
-6.2156	11.9145	-6.38853	1.3721	-5.77497	13.7912	-6.61929	12.4496
-6.1917	12.5666	-6.36383	1.6911	-5.75097	12.3125	-6.59479	12.7503
-6.1679	13.0954	-6.33913	2.3217	-5.72697	11.5435	-6.57029	12.3881
-6.144	12.9198	-6.31443	3.484	-5.70297	12.2939	-6.54579	11.7941
-6.1202	12.4183	-6.28973	5.3686	-5.67897	13.4125	-6.52139	12.805
-6.0963	12.5948	-6.26503	7.7843	-5.65507	13.6989	-6.49689	15.608
-6.0724	14.157	-6.24033	9.8388	-5.63107	12.7428	-6.47239	17.8411
-6.0486	16.5211	-6.21563	10.7965	-5.60707	11.2838	-6.44799	17.9271
-6.0247	17.8484	-6.19093	11.1793	-5.58307	10.9003	-6.42349	16.5234
-6.0009	16.7868	-6.16623	11.7977	-5.55907	11.7518	-6.39899	13.9034
-5.977	14.0386	-6.14153	12.3219	-5.53507	12.0913	-6.37449	9.6877
-5.9531	11.7175	-6.11683	11.8464	-5.51117	10.9969	-6.35009	5.0448
-5.9293	11.1484	-6.09213	10.4594	-5.48717	9.2075	-6.32559	1.847
-5.9054	11.7348	-6.06743	9.4924	-5.46317	7.3229	-6.30109	0.4838
-5.8816	11.9573	-6.04273	10.2029	-5.43917	5.5835	-6.27659	0.2139
-5.8577	10.9278	-6.01803	12.7266	-5.41517	4.6271	-6.25219	0.4995
-5.8338	8.8709	-5.99333	16.0806	-5.39117	5.187	-6.22769	1.2231
-5.81	6.6907	-5.96863	18.9369	-5.36727	7.2956	-6.20319	2.3936
-5.7861	5.4203	-5.94393	20.4081	-5.34327	9.6577	-6.17869	4.072
-5.7623	5.5739	-5.91923	20.3368	-5.31927	10.7323	-6.15429	6.3741
-5.7384	6.9227	-5.89453	19.0266	-5.29527	10.5107	-6.12979	9.2593
-5.7146	9.21	-5.86983	16.9556	-5.27127	9.9683	-6.10529	12.2649
-5.6907	12.5709	-5.84513	14.6236	-5.24727	9.6851	-6.08079	14.817
-5.6668	16.6027	-5.82043	12.4877	-5.22327	9.7683	-6.05639	16.9406
-5.643	19.6035	-5.79573	11.0919	-5.19937	10.245	-6.03189	18.5391
-5.6191	19.9073	-5.77103	10.4878	-5.17537	11.2174	-6.00739	18.9246
-5.5953	17.9442	-5.74633	9.9174	-5.15137	12.5863	-5.98289	18.1545
-5.5714	15.7442	-5.72163	9.0604	-5.12737	13.6172	-5.95849	17.1586
-5.5475	14.431	-5.69693	8.5699	-5.10337	13.4658	-5.93399	16.6955
-5.5237	13.6465	-5.67223	8.7191	-5.07937	12.2874	-5.90949	16.802
-5.4998	13.0179	-5.64743	8.9832	-5.05547	11.0693	-5.88499	16.9794
-5.476	12.7887	-5.62273	9.1027	-5.03147	10.8551	-5.86059	16.7869
-5.4521	13.2373	-5.59803	9.4626	-5.00747	11.9696	-5.83609	16.0598
-5.4282	14.2267	-5.57333	10.4624	-4.98347	13.1764	-5.81159	15.2016
-5.4044	15.233	-5.54863	11.6469	-4.95947	12.8426	-5.78719	15.1908
-5.3805	15.9265	-5.52393	11.828	-4.93547	11.0646	-5.76269	16.2867
-5.3567	16.7212	-5.49923	10.6911	-4.91157	9.3196	-5.73819	18.0205
-5.3328	18.1265	-5.47453	9.3229	-4.88757	8.8036	-5.71369	20.4097
-5.309	19.6593	-5.44983	8.5426	-4.86357	10.0299	-5.68929	23.2952
-5.2851	20.278	-5.42513	7.9789	-4.83957	12.8339	-5.66479	25.3716
-5.2612	19.8565	-5.40043	7.3331	-4.81557	16.1611	-5.64029	25.9996
-5.2374	19.3783	-5.37573	7.3805	-4.79157	18.4199	-5.61579	26.5212
-5.2135	19.5965	-5.35103	8.9235	-4.76767	18.1679	-5.59139	27.3234
-5.1897	20.2706	-5.32633	11.4127	-4.74367	15.0167	-5.56689	26.9797
-5.1658	21.1461	-5.30163	13.4486	-4.71967	10.3937	-5.54239	25.3528
-5.1419	22.6524	-5.27693	14.3273	-4.69567	6.8276	-5.51789	23.5648
-5.1181	24.7988	-5.25223	14.4076	-4.67167	6.1356	-5.49349	21.7692
-5.0942	26.606	-5.22753	14.2333	-4.64767	8.2228	-5.46899	19.4232
-5.0704	27.2587	-5.20283	14.0942	-4.62377	11.344	-5.44449	16.5337
-5.0465	26.9316	-5.17813	14.3361	-4.59977	13.6094	-5.41999	13.4881
-5.0226	26.2142	-5.15343	14.9053	-4.57577	14.1559	-5.39559	10.7826
-4.9988	25.2819	-5.12873	14.7496	-4.55177	12.9839	-5.37109	8.9255
-4.9749	23.8501	-5.10403	13.19	-4.52777	10.7815	-5.34659	7.9576
-4.9511	21.7683	-5.07933	11.3341	-4.50377	8.8343	-5.32209	7.5994
-4.9272	19.677	-5.05463	10.9728	-4.47987	8.0058	-5.29769	8.0204
-4.9034	18.7803	-5.02993	12.8155	-4.45587	8.109	-5.27319	9.6753
-4.8795	19.6509	-5.00523	16.1207	-4.43187	8.7336	-5.24869	11.9229
-4.8556	21.6451	-4.98053	19.1431	-4.40787	10.054	-5.22419	13.503
-4.8318	23.6425	-4.95583	20.0452	-4.38387	12.3001	-5.19979	14.4607
-4.8079	24.9421	-4.93113	18.3092	-4.35987	14.7773	-5.17529	15.668
-4.7841	25.5326	-4.90643	15.442	-4.33587	16.3481	-5.15079	16.9633
-4.7602	25.9764	-4.88173	13.7582	-4.31197	16.7962	-5.12639	17.4538
-4.7363	26.9521	-4.85703	14.1443	-4.28797	16.8678	-5.10189	16.7187
-4.7125	28.6076	-4.83233	15.6542	-4.26397	17.457	-5.07739	14.9611
-4.6886	30.2002	-4.80763	17.1851	-4.23997	19.0754	-5.05289	12.7648
-4.6648	30.6851	-4.78293	18.3982	-4.21597	21.3988	-5.02849	10.5903
-4.6409	29.9143	-4.75823	19.6786	-4.19197	23.5887	-5.00399	8.775
-4.617	28.5117	-4.73343	21.4926	-4.16807	25.1173	-4.97949	7.9468
-4.5932	27.0472	-4.70873	23.2233	-4.14407	25.2263	-4.95499	8.3171
-4.5693	26.1248	-4.68403	23.8478	-4.12007	22.9621	-4.93059	9.4388
-4.5455	26.3956	-4.65933	23.1875	-4.09607	19.1326	-4.90609	11.0489
-4.5216	27.9801	-4.63463	21.6078	-4.07207	16.5281	-4.88159	13.0337
-4.4978	30.4551	-4.60993	19.765	-4.04807	16.6979	-4.85709	14.7918
-4.4739	33.2311	-4.58523	18.222	-4.02417	17.9281	-4.83269	15.6726
-4.45	35.3795	-4.56053	16.8814	-4.00017	18.1171	-4.80819	15.5888
-4.4262	36.1127	-4.53583	15.6785	-3.97617	18.1005	-4.78369	14.4033
-4.4023	35.4563	-4.51113	15.0123	-3.95217	19.8322	-4.75919	12.1375
-4.3785	33.6523	-4.48643	15.2743	-3.92817	22.9109	-4.73479	9.6688
-4.3546	30.8257	-4.46173	16.4388	-3.90417	25.2584	-4.71029	8.0368
-4.3307	27.7079	-4.43703	17.6934	-3.88027	25.8918	-4.68579	7.5936
-4.3069	25.3224	-4.41233	18.1914	-3.85627	25.4694	-4.66129	7.8109
-4.283	23.6132	-4.38763	18.145	-3.83227	24.7666	-4.63689	8.1469
-4.2592	21.4159	-4.36293	18.4817	-3.80827	23.8203	-4.61239	9.0707
-4.2353	17.98	-4.33823	19.7937	-3.78427	22.5824	-4.58789	10.8715
-4.2114	14.0809	-4.31353	21.6817	-3.76027	21.4291	-4.56339	12.402
-4.1876	11.1224	-4.28883	23.0608	-3.73637	21	-4.53899	13.1707
-4.1637	9.8042	-4.26413	23.3939	-3.71237	21.4817	-4.51449	14.314
-4.1399	10.3967	-4.23943	22.7707	-3.68837	22.3561	-4.48999	15.7654
-4.116	12.7464	-4.21473	21.1571	-3.66437	23.0884	-4.46559	15.8979
-4.0922	15.1542	-4.19003	19.1013	-3.64037	23.0611	-4.44109	14.5722
-4.0683	15.5253	-4.16533	17.7139	-3.61637	21.8593	-4.41659	13.4292
-4.0444	14.273	-4.14063	17.2587	-3.59247	20.1924	-4.39209	13.2325
-4.0206	13.7061	-4.11593	17.2487	-3.56847	18.8526	-4.36769	13.2419
-3.9967	14.2506	-4.09123	16.8317	-3.54447	17.9295	-4.34319	12.8423
-3.9729	14.0553	-4.06653	15.4035	-3.52047	17.5424	-4.31869	12.3234
-3.949	12.5894	-4.04183	13.9632	-3.49647	17.4439	-4.29419	12.2484
-3.9251	11.3181	-4.01713	14.1597	-3.47247	17.2001	-4.26979	12.4883
-3.9013	10.6697	-3.99243	16.0584	-3.44847	17.096	-4.24529	12.3299
-3.8774	9.6444	-3.96773	18.4517	-3.42457	17.1614	-4.22079	11.8238
-3.8536	8.3436	-3.94303	20.5898	-3.40057	16.6039	-4.19629	11.875
-3.8297	7.855	-3.91833	22.5255	-3.37657	15.1025	-4.17189	13.0514
-3.8058	8.0932	-3.89363	24.3516	-3.35257	13.6374	-4.14739	15.1734
-3.782	8.3365	-3.86893	25.6799	-3.32857	13.4844	-4.12289	17.4058
-3.7581	9.0191	-3.84423	25.8457	-3.30457	14.703	-4.09839	18.6985
-3.7343	10.7476	-3.81953	24.607	-3.28067	16.3954	-4.07399	18.9356
-3.7104	12.5232	-3.79473	22.4255	-3.25667	17.6526	-4.04949	18.869
-3.6866	12.8263	-3.77003	20.1787	-3.23267	17.4199	-4.02499	18.9941
-3.6627	11.6983	-3.74533	18.2686	-3.20867	15.4221	-4.00049	19.387
-3.6388	10.6724	-3.72063	16.2076	-3.18467	12.986	-3.97609	19.7266
-3.615	11.0295	-3.69593	13.602	-3.16067	11.1394	-3.95159	19.669
-3.5911	12.439	-3.67123	10.4787	-3.13677	9.8483	-3.92709	19.7575
-3.5673	13.5753	-3.64653	7.2655	-3.11277	9.0062	-3.90259	20.5369
-3.5434	13.8376	-3.62183	4.8387	-3.08877	8.2202	-3.87819	21.0658
-3.5195	13.6753	-3.59713	3.7574	-3.06477	7.2954	-3.85369	19.9939
-3.4957	13.243	-3.57243	3.9347	-3.04077	7.2748	-3.82919	17.6487
-3.4718	11.8418	-3.54773	5.0266	-3.01677	8.9163	-3.80479	16.1033
-3.448	9.4252	-3.52303	6.5014	-2.99287	11.1853	-3.78029	17.2336
-3.4241	7.2385	-3.49833	7.819	-2.96887	12.7362	-3.75579	20.4601
-3.4002	6.1559	-3.47363	8.9326	-2.94487	13.5633	-3.73129	23.2361
-3.3764	5.6804	-3.44893	10.0492	-2.92087	14.3873	-3.70689	23.9877
-3.3525	4.9874	-3.42423	11.1548	-2.89687	15.5631	-3.68239	23.139
-3.3287	4.1605	-3.39953	12.2641	-2.87287	16.9938	-3.65789	21.7061
-3.3048	3.8461	-3.37483	13.3399	-2.84897	18.0913	-3.63339	20.4202
-3.281	4.207	-3.35013	13.979	-2.82497	17.8045	-3.60899	19.8612
-3.2571	5.082	-3.32543	14.0784	-2.80097	16.0093	-3.58449	20.5488
-3.2332	6.637	-3.30073	14.2551	-2.77697	14.1843	-3.55999	22.3988
-3.2094	8.9035	-3.27603	14.7559	-2.75297	13.5797	-3.53549	24.3492
-3.1855	11.1942	-3.25133	14.8654	-2.72897	13.8463	-3.51109	25.474
-3.1617	12.8765	-3.22663	13.8587	-2.70507	13.9449	-3.48659	25.7899
-3.1378	14.0925	-3.20193	11.8605	-2.68107	13.5142	-3.46209	25.3994
-3.1139	14.832	-3.17723	9.6548	-2.65707	12.7416	-3.43759	24.2698
-3.0901	14.4571	-3.15253	7.8797	-2.63307	11.5074	-3.41319	22.9681
-3.0662	12.8386	-3.12783	6.8036	-2.60907	9.8983	-3.38869	22.4914
-3.0424	10.8636	-3.10313	6.5533	-2.58507	8.8887	-3.36419	23.2445
-3.0185	9.3024	-3.07843	6.8795	-2.56107	9.1162	-3.33969	24.744
-2.9946	8.0039	-3.05373	7.1202	-2.53717	9.8225	-3.31529	26.1177
-2.9708	6.8179	-3.02903	6.944	-2.51317	9.9347	-3.29079	26.8798
-2.9469	6.2556	-3.00433	6.7723	-2.48917	9.3516	-3.26629	27.1142
-2.9231	6.3415	-2.97963	7.289	-2.46517	8.7127	-3.24179	26.4941
-2.8992	6.1229	-2.95493	8.737	-2.44117	8.6029	-3.21739	24.3663
-2.8754	5.0361	-2.93023	10.2887	-2.41717	9.376	-3.19289	21.0126
-2.8515	3.6178	-2.90553	10.7614	-2.39327	10.7519	-3.16839	17.412
-2.8276	2.5992	-2.88083	10.3713	-2.36927	11.7049	-3.14399	14.3693
-2.8038	2.1521	-2.85603	10.2681	-2.34527	11.846	-3.11949	12.4622
-2.7799	2.1	-2.83133	10.5347	-2.32127	11.9376	-3.09499	11.8683
-2.7561	2.1917	-2.80663	10.1268	-2.29727	12.4561	-3.07049	12.0326
-2.7322	2.1162	-2.78193	8.5609	-2.27327	12.9726	-3.04609	12.4625
-2.7083	1.7526	-2.75723	6.643	-2.24937	13.0586	-3.02159	13.7507
-2.6845	1.294	-2.73253	5.2952	-2.22537	12.5982	-2.99709	16.2807
-2.6606	0.9548	-2.70783	4.5605	-2.20137	11.6795	-2.97259	18.8304
-2.6368	0.752	-2.68313	4.0763	-2.17737	10.81	-2.94819	19.9895
-2.6129	0.6277	-2.65843	3.6931	-2.15337	10.5154	-2.92369	19.5841
-2.589	0.5849	-2.63373	3.5306	-2.12937	10.4929	-2.89919	17.9615
-2.5652	0.6608	-2.60903	3.6594	-2.10547	9.8828	-2.87469	15.458
-2.5413	0.8182	-2.58433	3.8345	-2.08147	8.5358	-2.85029	13.0579
-2.5175	0.9679	-2.55963	3.7827	-2.05747	7.2919	-2.82579	12.1198
-2.4936	1.0584	-2.53493	3.656	-2.03347	6.96	-2.80129	13.1042
-2.4698	1.1011	-2.51023	3.8058	-2.00947	7.3959	-2.77679	15.0293
-2.4459	1.1812	-2.48553	4.202	-1.98547	7.6069	-2.75239	16.1545
-2.422	1.4073	-2.46083	4.6133	-1.96157	6.9272	-2.72789	15.8258
-2.3982	1.8474	-2.43613	5.0212	-1.93757	5.797	-2.70339	15.2324
-2.3743	2.4679	-2.41143	5.3503	-1.91357	5.0756	-2.67889	15.3035
-2.3505	3.0508	-2.38673	5.3882	-1.88957	5.0258	-2.65449	15.0677
-2.3266	3.3513	-2.36203	5.1728	-1.86557	5.2191	-2.62999	13.7285
-2.3027	3.382	-2.33733	4.9243	-1.84157	5.166	-2.60549	12.6587
-2.2789	3.2988	-2.31263	4.7001	-1.81767	4.7619	-2.58099	13.5804
-2.255	3.1777	-2.28793	4.4566	-1.79367	4.2229	-2.55659	16.0182
-2.2312	3.0616	-2.26323	4.1859	-1.76967	3.7877	-2.53209	17.8746
-2.2073	3.0017	-2.23853	3.8666	-1.74567	3.536	-2.50759	17.66
-2.1834	3.0287	-2.21383	3.5386	-1.72167	3.442	-2.48319	15.5866
-2.1596	3.1681	-2.18913	3.3065	-1.69767	3.53	-2.45869	13.5664
-2.1357	3.3663	-2.16443	3.1611	-1.67367	3.9301	-2.43419	13.3404
-2.1119	3.4974	-2.13973	2.9886	-1.64977	4.5998	-2.40969	14.6108
-2.088	3.458	-2.11503	2.8082	-1.62577	5.1691	-2.38529	15.9913
-2.0642	3.2721	-2.09033	2.7099	-1.60177	5.3639	-2.36079	16.3508
-2.0403	3.0709	-2.06563	2.6396	-1.57777	5.3277	-2.33629	15.3402
-2.0164	2.9406	-2.04093	2.5132	-1.55377	5.2947	-2.31179	14.0421
-1.9926	2.8159	-2.01623	2.4097	-1.52977	5.3219	-2.28739	13.8757
-1.9687	2.6193	-1.99153	2.4736	-1.50587	5.4366	-2.26289	14.6782
-1.9449	2.4263	-1.96683	2.6977	-1.48187	5.6422	-2.23839	15.517
-1.921	2.3307	-1.94213	2.8913	-1.45787	5.7307	-2.21389	16.3444
-1.8971	2.2989	-1.91733	2.9276	-1.43387	5.47	-2.18949	17.1624
-1.8733	2.3011	-1.89263	2.8998	-1.40987	4.9472	-2.16499	17.2423
-1.8494	2.3578	-1.86793	2.944	-1.38587	4.472	-2.14049	16.3295
-1.8256	2.4677	-1.84323	3.0909	-1.36197	4.2251	-2.11599	15.342
-1.8017	2.569	-1.81853	3.2627	-1.33797	4.264	-2.09159	15.2002
-1.7778	2.6201	-1.79383	3.4072	-1.31397	4.5529	-2.06709	15.8222
-1.754	2.6587	-1.76913	3.5477	-1.28997	4.8571	-2.04259	16.475
-1.7301	2.7704	-1.74443	3.7464	-1.26597	4.9502	-2.01809	16.7984
-1.7063	2.9948	-1.71973	4.038	-1.24197	4.8963	-1.99369	17.0304
-1.6824	3.2927	-1.69503	4.3747	-1.21807	4.8225	-1.96919	17.3118
-1.6586	3.5779	-1.67033	4.6914	-1.19407	4.7167	-1.94469	17.3983
-1.6347	3.7359	-1.64563	4.9138	-1.17007	4.739	-1.92019	17.1116
-1.6108	3.7014	-1.62093	4.9707	-1.14607	5.137	-1.89579	16.6781
-1.587	3.5901	-1.59623	4.8917	-1.12207	5.7602	-1.87129	16.6432
-1.5631	3.5684	-1.57153	4.7941	-1.09807	6.1586	-1.84679	17.1919
-1.5393	3.6211	-1.54683	4.7324	-1.07417	6.1038	-1.82239	17.3723
-1.5154	3.6291	-1.52213	4.6588	-1.05017	5.8386	-1.79789	15.9045
-1.4915	3.5932	-1.49743	4.5284	-1.02617	5.8801	-1.77339	13.2147
-1.4677	3.608	-1.47273	4.3718	-1.00217	6.4538	-1.74889	11.1711
-1.4438	3.6758	-1.44803	4.2234	-0.97817	7.2368	-1.72449	10.6441
-1.42	3.709	-1.42333	4.1376	-0.95417	7.7795	-1.69999	11.0231
-1.3961	3.658	-1.39863	4.1831	-0.93027	7.9123	-1.67549	11.5828
-1.3722	3.5336	-1.37393	4.3034	-0.90627	7.751	-1.65099	12.1778
-1.3484	3.373	-1.34923	4.3525	-0.88227	7.6105	-1.62659	12.8441
-1.3245	3.2434	-1.32453	4.2554	-0.85827	7.7987	-1.60209	13.2064
-1.3007	3.2084	-1.29983	4.0758	-0.83427	8.2007	-1.57759	12.7408
-1.2768	3.269	-1.27513	3.9737	-0.81027	8.2961	-1.55309	11.6539
-1.253	3.3475	-1.25043	4.0257	-0.78627	7.9043	-1.52869	10.8878
-1.2291	3.3805	-1.22573	4.1737	-0.76237	7.5203	-1.50419	11.1409
-1.2052	3.3946	-1.20103	4.3801	-0.73837	7.5551	-1.47969	12.1376
-1.1814	3.4566	-1.17633	4.6166	-0.71437	7.9039	-1.45519	12.9545
-1.1575	3.5758	-1.15163	4.7888	-0.69037	8.2961	-1.43079	13.1072
-1.1337	3.721	-1.12693	4.8628	-0.66637	8.4811	-1.40629	13.0152
-1.1098	3.877	-1.10223	4.9348	-0.64237	8.3336	-1.38179	13.3501
-1.0859	4.0527	-1.07753	5.072	-0.61847	7.9642	-1.35729	14.1987
-1.0621	4.2095	-1.05283	5.2445	-0.59447	7.565	-1.33289	15.072
-1.0382	4.2748	-1.02813	5.4197	-0.57047	7.3398	-1.30839	15.5118
-1.0144	4.24	-1.00333	5.5645	-0.54647	7.5177	-1.28389	15.4298
-0.9905	4.1584	-0.97863	5.6179	-0.52247	8.0991	-1.25939	14.9668
-0.9666	4.098	-0.95393	5.573	-0.49847	8.8163	-1.23499	14.3122
-0.9428	4.1283	-0.92923	5.5676	-0.47457	9.3479	-1.21049	13.6627
-0.9189	4.2594	-0.90453	5.7594	-0.45057	9.5503	-1.18599	13.1914
-0.8951	4.4217	-0.87983	6.0256	-0.42657	9.6724	-1.16159	12.9238
-0.8712	4.5369	-0.85513	5.9971	-0.40257	10.0626	-1.13709	12.7494
-0.8474	4.6094	-0.83043	5.5597	-0.37857	10.4984	-1.11259	12.6019
-0.8235	4.6332	-0.80573	5.108	-0.35457	10.3848	-1.08809	12.3831
-0.7996	4.5384	-0.78103	5.027	-0.33067	9.5813	-1.06369	12.0869
-0.7758	4.3492	-0.75633	5.3189	-0.30667	8.5929	-1.03919	12.1605
-0.7519	4.2177	-0.73163	5.8253	-0.28267	7.9146	-1.01469	12.8685
-0.7281	4.222	-0.70693	6.4134	-0.25867	7.5983	-0.99019	13.6281
-0.7042	4.3488	-0.68223	6.8955	-0.23467	7.8008	-0.96579	13.9481
-0.6803	4.5484	-0.65753	7.1096	-0.21067	8.9266	-0.94129	14.0177
-0.6565	4.6474	-0.63283	7.0913	-0.18677	10.5051	-0.91679	13.9309
-0.6326	4.4668	-0.60813	6.9297	-0.16277	11.1129	-0.89229	13.4379
-0.6088	4.104	-0.58343	6.7069	-0.13877	10.1009	-0.86789	12.4455
-0.5849	3.8544	-0.55873	6.611	-0.11477	8.3321	-0.84339	11.5714
-0.561	3.8517	-0.53403	6.7424	-0.09077	7.1395	-0.81889	11.8747
-0.5372	3.9506	-0.50933	7.0564	-0.06677	7.2226	-0.79439	13.5389
-0.5133	3.9607	-0.48463	7.4076	-0.04287	8.3256	-0.76999	15.7747
-0.4895	3.8639	-0.45993	7.4838	-0.01887	9.4685	-0.74549	17.9517
-0.4656	3.8047	-0.43523	7.0794	0.00513	9.9015	-0.72099	19.8406
-0.4417	3.89	-0.41053	6.4609	0.02913	9.9243	-0.69649	20.9648
-0.4179	4.0515	-0.38583	6.0832	0.05313	10.2399	-0.67209	20.8115
-0.394	4.1391	-0.36113	6.0592	0.07713	10.9909	-0.64759	19.7713
-0.3702	4.1625	-0.33643	6.1188	0.10113	11.7155	-0.62309	18.9379
-0.3463	4.2439	-0.31173	5.9981	0.12503	11.6589	-0.59859	18.9247
-0.3225	4.4121	-0.28703	5.8027	0.14903	10.3642	-0.57419	19.1342
-0.2986	4.606	-0.26233	5.8139	0.17303	8.3215	-0.54969	18.3686
-0.2747	4.7515	-0.23763	6.0264	0.19703	6.6165	-0.52519	16.4576
-0.2509	4.8284	-0.21293	6.2005	0.22103	5.8316	-0.50079	14.828
-0.227	4.909	-0.18823	6.1639	0.24503	5.8333	-0.47629	14.9635
-0.2032	5.0251	-0.16353	6.0877	0.26893	6.2928	-0.45179	16.7626
-0.1793	5.0923	-0.13883	6.4078	0.29293	6.7427	-0.42729	18.8381
-0.1554	5.0612	-0.11413	7.2129	0.31693	6.7377	-0.40289	19.9917
-0.1316	5.021	-0.08943	7.9342	0.34093	6.3043	-0.37839	20.159
-0.1077	5.0899	-0.06463	8.0368	0.36493	5.8526	-0.35389	19.9188
-0.0839	5.2341	-0.03993	7.5931	0.38893	5.6382	-0.32939	19.2941
-0.06	5.2681	-0.01523	6.8859	0.41283	5.6533	-0.30499	18.0305
-0.0361	5.0994	0.00947	6.2015	0.43683	5.9453	-0.28049	17.0712
-0.0123	4.9188	0.03417	5.9973	0.46083	6.4416	-0.25599	17.8251
0.0116	4.9603	0.05887	6.585	0.48483	6.8021	-0.23149	19.7691
0.0354	5.1827	0.08357	7.6376	0.50883	6.901	-0.20709	21.1888
0.0593	5.3296	0.10827	8.4082	0.53283	6.8376	-0.18259	21.5012
0.0831	5.2916	0.13297	8.4863	0.55673	6.4023	-0.15809	20.7901
0.107	5.2805	0.15767	8.109	0.58073	5.3805	-0.13359	18.8454
0.1309	5.6357	0.18237	7.6925	0.60473	4.2697	-0.10919	16.1574
0.1547	6.4206	0.20707	7.3734	0.62873	3.8024	-0.08469	14.0226
0.1786	7.2642	0.23177	7.2387	0.65273	4.051	-0.06019	12.9746
0.2024	7.6963	0.25647	7.383	0.67673	4.5431	-0.03569	12.5538
0.2263	7.5453	0.28117	7.581	0.70063	4.8491	-0.01129	12.1716
0.2502	7.0032	0.30587	7.5056	0.72463	4.9258	0.01321	11.404
0.274	6.4675	0.33057	7.1186	0.74863	5.0947	0.03771	10.3891
0.2979	6.215	0.35527	6.7671	0.77263	5.4222	0.06221	10.0611
0.3217	6.1892	0.37997	6.9273	0.79663	5.5298	0.08661	11.0596
0.3456	6.2026	0.40467	7.5665	0.82063	5.3722	0.11111	12.7069
0.3695	6.2413	0.42937	8.1934	0.84453	5.4692	0.13561	13.7895
0.3933	6.4167	0.45407	8.525	0.86853	6.1829	0.16001	13.8919
0.4172	6.6923	0.47877	8.4798	0.89253	7.322	0.18451	13.4632
0.441	6.8388	0.50347	8.1169	0.91653	8.1363	0.20901	13.0946
0.4649	6.7822	0.52817	7.8193	0.94053	7.8742	0.23351	13.1011
0.4887	6.8247	0.55287	7.7688	0.96453	6.72	0.25791	13.6417
0.5126	7.214	0.57757	7.5576	0.98853	5.493	0.28241	14.873
0.5365	7.7368	0.60227	7.0387	1.01243	4.7368	0.30691	16.4858
0.5603	8.0501	0.62697	6.8338	1.03643	4.7255	0.33141	17.4754
0.5842	8.151	0.65167	7.3522	1.06043	5.5416	0.35581	17.443
0.608	8.3347	0.67637	8.1287	1.08443	6.8693	0.38031	16.9942
0.6319	8.7901	0.70107	8.6756	1.10843	7.9189	0.40481	16.2039
0.6558	9.3808	0.72577	9.0647	1.13243	8.2023	0.42931	15.0387
0.6796	9.7868	0.75047	9.2991	1.15633	8.4281	0.45371	14.2823
0.7035	9.9582	0.77517	9.3484	1.18033	9.5797	0.47821	14.0588
0.7273	10.2828	0.79987	9.8003	1.20433	11.2989	0.50271	13.9042
0.7512	11.1382	0.82457	11.0946	1.22833	12.0977	0.52721	14.3347
0.7751	12.4362	0.84927	12.5175	1.25233	11.2052	0.55161	15.6782
0.7989	13.8565	0.87407	13.1241	1.27633	9.7848	0.57611	16.6443
0.8228	15.0782	0.89877	12.9006	1.30023	9.4867	0.60061	16.1614
0.8466	15.7569	0.92347	12.5239	1.32423	10.2253	0.62511	14.9904
0.8705	15.7659	0.94817	12.5104	1.34823	10.5955	0.64951	14.5295
0.8943	15.3828	0.97287	12.8016	1.37223	10.1294	0.67401	15.1211
0.9182	14.894	0.99757	13.0953	1.39623	9.666	0.69851	16.0772
0.9421	14.2454	1.02227	13.3677	1.42023	9.8263	0.72301	17.1331
0.9659	13.2421	1.04697	13.7991	1.44413	10.5714	0.74741	18.3823
0.9898	11.9775	1.07167	14.2754	1.46813	11.5859	0.77191	18.7895
1.0136	10.8683	1.09637	14.2968	1.49213	12.3688	0.79641	17.3093
1.0375	10.1996	1.12107	13.7186	1.51613	12.6099	0.82081	14.7991
1.0614	9.8821	1.14577	12.977	1.54013	12.5533	0.84531	12.8007
1.0852	9.7298	1.17047	12.4708	1.56413	12.1767	0.86981	11.7181
1.1091	9.6293	1.19517	12.4652	1.58803	11.1206	0.89431	10.9136
1.1329	9.594	1.21987	13.1626	1.61203	9.8413	0.91871	9.9374
1.1568	9.8151	1.24457	14.3279	1.63603	9.2477	0.94321	9.431
1.1807	10.3951	1.26927	15.2967	1.66003	9.6572	0.96771	9.8196
1.2045	11.0382	1.29397	15.6598	1.68403	10.9301	0.99221	10.3712
1.2284	11.192	1.31867	15.4769	1.70803	12.9047	1.01661	10.7582
1.2522	10.6277	1.34337	15.0302	1.73193	15.2004	1.04111	11.451
1.2761	9.9225	1.36807	14.5332	1.75593	17.0834	1.06561	12.2771
1.2999	9.8858	1.39277	13.8255	1.77993	17.9477	1.09011	12.2798
1.3238	10.5539	1.41747	12.779	1.80393	17.6229	1.11451	10.8345
1.3477	11.3248	1.44217	11.8034	1.82793	16.3979	1.13901	8.5531
1.3715	11.7088	1.46687	11.1527	1.85193	15.0488	1.16351	7.2527
1.3954	11.5188	1.49157	10.4323	1.87593	14.3289	1.18801	8.1835
1.4192	10.7731	1.51627	9.4345	1.89983	14.1259	1.21241	10.0918
1.4431	9.7416	1.54097	8.4652	1.92383	13.6184	1.23691	10.7881
1.467	8.7578	1.56567	7.7828	1.94783	12.3783	1.26141	10.2648
1.4908	7.8522	1.59037	7.2196	1.97183	10.697	1.28591	9.9866
1.5147	6.85	1.61507	6.3866	1.99583	9.2404	1.31031	10.563
1.5385	5.8069	1.63977	5.3824	2.01983	8.6331	1.33481	11.4148
1.5624	4.8994	1.66447	4.6131	2.04373	8.458	1.35931	11.322
1.5863	4.0982	1.68917	3.9365	2.06773	7.415	1.38381	10.1264
1.6101	3.4429	1.71387	2.9853	2.09173	5.4564	1.40821	9.2346
1.634	3.0786	1.73857	1.856	2.11573	4.1886	1.43271	9.1864
1.6578	2.8682	1.76327	0.9081	2.13973	4.5261	1.45721	9.0169
1.6817	2.5888	1.78797	0.3357	2.16373	5.404	1.48161	8.3618
1.7055	2.2531	1.81277	0.0899	2.18763	5.1907	1.50611	7.8549
1.7294	1.8922	1.83747	0.0162	2.21163	3.6347	1.53061	7.928
1.7533	1.5209	1.86217	0.0016	2.23563	1.8064	1.55511	8.76
1.7771	1.3187	1.88687	0	2.25963	0.6263	1.57951	10.088
1.801	1.4155	1.91157	0	2.28363	0.154	1.60401	10.6946
1.8248	1.6375	1.93627	0	2.30763	0.0528	1.62851	9.9914
1.8487	1.7405	1.96097	0	2.33153	0.1444	1.65301	9.1966
1.8726	1.673	1.98567	0	2.35553	0.4644	1.67741	9.5713
1.8964	1.475	2.01037	0	2.37953	1.0878	1.70191	10.7295
1.9203	1.1959	2.03507	0	2.40353	1.8401	1.72641	11.1541
1.9441	0.9217	2.05977	0	2.42753	2.2916	1.75091	9.9891
1.968	0.7085	2.08447	0	2.45153	2.1075	1.77531	8.1801
1.9919	0.5159	2.10917	0	2.47543	1.4247	1.79981	7.0817
2.0157	0.3217	2.13387	0	2.49943	0.6974	1.82431	7.0024
2.0396	0.1596	2.15857	0	2.52343	0.2412	1.84881	7.9916
2.0634	0.0601	2.18327	0	2.54743	0.0576	1.87321	9.9963
2.0873	0.0156	2.20797	0	2.57143	0.0088	1.89771	11.9155
2.1111	0.0028	2.23267	0	2.59543	0.0008	1.92221	12.3764
2.135	0	2.25737	0	2.61933	0	1.94671	11.1319
2.1589	0	2.28207	0	2.64333	0	1.97111	8.9642
2.1827	0	2.30677	0	2.66733	0	1.99561	6.8021
2.2066	0	2.33147	0	2.69133	0	2.02011	5.107
2.2304	0	2.35617	0	2.71533	0	2.04461	3.9381
2.2543	0	2.38087	0	2.73933	0	2.06901	3.1699
2.2782	0.0011	2.40557	0	2.76333	0	2.09351	2.5036
2.302	0.0059	2.43027	0	2.78723	0	2.11801	1.725
2.3259	0.0157	2.45497	0	2.81123	0	2.14241	1.0049
2.3497	0.0305	2.47967	0	2.83523	0	2.16691	0.7895
2.3736	0.0515	2.50437	0	2.85923	0	2.19141	1.7103
2.3975	0.0895	2.52907	0	2.88323	0	2.21591	4.3999
2.4213	0.1598	2.55377	0	2.90723	0	2.24031	8.6028
2.4452	0.2794	2.57847	0	2.93113	0	2.26481	12.5143
2.469	0.4816	2.60317	0	2.95513	0	2.28931	13.9555
2.4929	0.7622	2.62787	0	2.97913	0	2.31381	12.5797
2.5167	1.0495	2.65257	0	3.00313	0	2.33821	10.4874
2.5406	1.2372	2.67727	0.0008	3.02713	0	2.36271	10.3813
2.5645	1.2811	2.70197	0.0116	3.05113	0	2.38721	13.0452
2.5883	1.2225	2.72677	0.0364	3.07503	0	2.41171	16.3952
2.6122	1.1227	2.75147	0.0812	3.09903	0	2.43611	17.1504
2.636	1.0413	2.77617	0.1254	3.12303	0	2.46061	14.2823
2.6599	1.0621	2.80087	0.1606	3.14703	0	2.48511	10.3307
2.6838	1.2067	2.82557	0.2285	3.17103	0	2.50961	8.6386
2.7076	1.3879	2.85027	0.3651	3.19503	0	2.53401	10.1343
2.7315	1.5371	2.87497	0.5465	3.21893	0	2.55851	12.822
2.7553	1.5755	2.89967	0.7133	3.24293	0	2.58301	14.4131
2.7792	1.4159	2.92437	0.8236	3.26693	0	2.60751	14.7963
2.8031	1.1315	2.94907	0.8655	3.29093	0	2.63191	14.6745
2.8269	0.8414	2.97377	0.8937	3.31493	0	2.65641	13.9954
2.8508	0.5594	2.99847	1.0219	3.33893	0	2.68091	12.4117
2.8746	0.3418	3.02317	1.2611	3.36283	0	2.70541	9.8754
2.8985	0.3355	3.04787	1.4583	3.38683	0	2.72981	7.0866
2.9223	0.6358	3.07257	1.5366	3.41083	0	2.75431	5.0597
2.9462	1.2031	3.09727	1.6048	3.43483	0	2.77881	4.2591
2.9701	1.9089	3.12197	1.738	3.45883	0	2.80321	4.8007
2.9939	2.6678	3.14667	1.873	3.48283	0	2.82771	6.6573
3.0178	3.4215	3.17137	1.9599	3.50673	0	2.85221	9.3023
3.0416	4.0024	3.19607	2.0118	3.53073	0	2.87671	11.7737
3.0655	4.2539	3.22077	2.0057	3.55473	0	2.90111	13.6454
3.0894	4.2004	3.24547	1.884	3.57873	0	2.92561	15.2725
3.1132	3.9537	3.27017	1.6989	3.60273	0	2.95011	16.6441
3.1371	3.6084	3.29487	1.5729	3.62673	0	2.97461	17.0543
3.1609	3.2811	3.31957	1.5396	3.65073	0.0004	2.99901	16.2341
3.1848	3.0278	3.34427	1.5564	3.67463	0.0044	3.02351	14.3595
3.2087	2.8137	3.36897	1.6119	3.69863	0.0184	3.04801	11.3386
3.2325	2.6049	3.39367	1.7021	3.72263	0.0488	3.07251	7.3474
3.2564	2.3783	3.41837	1.7275	3.74663	0.086	3.09691	3.5593
3.2802	2.1019	3.44307	1.5805	3.77063	0.1255	3.12141	1.2038
3.3041	1.8365	3.46777	1.3452	3.79463	0.1735	3.14591	0.3056
3.3279	1.7158	3.49247	1.267	3.81853	0.2492	3.17041	0.1895
3.3518	1.7559	3.51717	1.5698	3.84253	0.3629	3.19481	0.4497
3.3757	1.8361	3.54187	2.1496	3.86653	0.478	3.21931	0.9785
3.3995	1.8402	3.56657	2.5309	3.89053	0.5487	3.24381	1.7413
3.4234	1.7774	3.59127	2.4762	3.91453	0.5734	3.26831	2.6534
3.4472	1.7503	3.61597	2.3336	3.93853	0.5817	3.29271	3.3727
3.4711	1.7872	3.64067	2.4138	3.96243	0.5513	3.31721	3.3229
3.495	1.7662	3.66547	2.5457	3.98643	0.4741	3.34171	2.3941
3.5188	1.5963	3.69017	2.4671	4.01043	0.4286	3.36621	1.2349
3.5427	1.3534	3.71487	2.2071	4.03443	0.538	3.39061	0.5124
3.5665	1.1847	3.73957	1.9584	4.05843	0.8118	3.41511	0.3884
3.5904	1.1515	3.76427	1.8021	4.08243	1.122	3.43961	0.7614
3.6143	1.1971	3.78897	1.679	4.10633	1.3816	3.46401	1.5319
3.6381	1.1975	3.81367	1.5543	4.13033	1.693	3.48851	2.4456
3.662	1.0708	3.83837	1.4836	4.15433	2.0083	3.51301	3.0951
3.6858	0.8912	3.86307	1.5336	4.17833	2.009	3.53751	3.4156
3.7097	0.798	3.88777	1.7264	4.20233	1.6957	3.56191	3.6973
3.7335	0.8207	3.91247	2.0286	4.22633	1.5425	3.58641	4.0595
3.7574	0.8882	3.93717	2.2805	4.25023	1.7376	3.61091	4.2301
3.7813	0.9346	3.96187	2.2822	4.27423	1.9553	3.63541	3.961
3.8051	0.9691	3.98657	2.072	4.29823	1.9799	3.65981	3.3582
3.829	1.0513	4.01127	1.8247	4.32223	2.0323	3.68431	2.703
3.8528	1.161	4.03597	1.56	4.34623	2.4297	3.70881	2.2258
3.8767	1.1596	4.06067	1.2793	4.37023	3.0175	3.73331	1.9589
3.9006	1.0099	4.08537	1.0831	4.39413	3.2421	3.75771	1.6478
3.9244	0.8515	4.11007	1.044	4.41813	2.9392	3.78221	1.1013
3.9483	0.8092	4.13477	1.2049	4.44213	2.5866	3.80671	0.5197
3.9721	0.8651	4.15947	1.57	4.46613	2.5603	3.83121	0.1632
3.996	0.9064	4.18417	1.9917	4.49013	2.686	3.85561	0.0332
4.0199	0.8375	4.20887	2.2318	4.51413	2.6795	3.88011	0.0037
4.0437	0.7068	4.23357	2.2134	4.53813	2.598	3.90461	0
4.0676	0.6577	4.25827	2.0306	4.56203	2.6203	3.92911	0.0004
4.0914	0.7403	4.28297	1.8299	4.58603	2.6501	3.95351	0.0044
4.1153	0.8669	4.30767	1.6968	4.61003	2.5161	3.97801	0.0334
4.1391	0.9408	4.33237	1.5562	4.63403	2.3457	4.00251	0.1523
4.163	0.9444	4.35707	1.3305	4.65803	2.2667	4.02701	0.4484
4.1869	0.9268	4.38177	1.0714	4.68203	2.0719	4.05141	0.924
4.2107	0.9349	4.40647	0.8973	4.70593	1.6127	4.07591	1.4112
4.2346	0.9603	4.43117	0.8725	4.72993	1.1267	4.10041	1.8101
4.2584	0.9284	4.45587	0.9838	4.75393	0.8001	4.12481	2.2697
4.2823	0.7935	4.48057	1.1596	4.77793	0.5583	4.14931	2.8448
4.3062	0.5952	4.50527	1.3223	4.80193	0.3621	4.17381	3.4203
4.33	0.4083	4.52997	1.4228	4.82593	0.2739	4.19831	4.091
4.3539	0.2751	4.55467	1.443	4.84983	0.3001	4.22271	4.8642
4.3777	0.1981	4.57937	1.4551	4.87383	0.4169	4.24721	5.3686
4.4016	0.1604	4.60417	1.5415	4.89783	0.6484	4.27171	5.2647
4.4255	0.1433	4.62887	1.6763	4.92183	0.9538	4.29621	4.5367
4.4493	0.1358	4.65357	1.7869	4.94583	1.1205	4.32061	3.818
4.4732	0.1348	4.67827	1.805	4.96983	1.0477	4.34511	3.974
4.497	0.1529	4.70297	1.6637	4.99373	0.9922	4.36961	4.7791
4.5209	0.1863	4.72767	1.3761	5.01773	1.2038	4.39411	5.0709
4.5447	0.2184	4.75237	1.0691	5.04173	1.5274	4.41851	4.4647
4.5686	0.2321	4.77707	0.8544	5.06573	1.6129	4.44301	3.7872
4.5925	0.2289	4.80177	0.7231	5.08973	1.3418	4.46751	3.5688
4.6163	0.222	4.82647	0.6397	5.11373	0.9918	4.49201	3.2723
4.6402	0.2327	4.85117	0.6641	5.13763	0.9005	4.51641	2.4189
4.664	0.2731	4.87587	0.8374	5.16163	1.1314	4.54091	1.3514
4.6879	0.3275	4.90057	1.1136	5.18563	1.5103	4.56541	0.6205
4.7118	0.354	4.92527	1.4339	5.20963	1.8023	4.58991	0.4122
4.7356	0.3401	4.94997	1.7421	5.23363	1.762	4.61431	0.6842
4.7595	0.3337	4.97467	1.9643	5.25763	1.4142	4.63881	1.2782
4.7833	0.3957	4.99937	2.0312	5.28153	1.0979	4.66331	1.9594
4.8072	0.5205	5.02407	1.9565	5.30553	1.0653	4.68781	2.4919
4.8311	0.6393	5.04877	1.8397	5.32953	1.2945	4.71221	2.6415
4.8549	0.7379	5.07347	1.781	5.35353	1.6546	4.73671	2.2363
4.8788	0.8987	5.09817	1.7924	5.37753	2.0048	4.76121	1.4584
4.9026	1.1584	5.12287	1.7761	5.40153	2.3047	4.78561	0.7426
4.9265	1.3979	5.14757	1.7013	5.42553	2.553	4.81011	0.3301
4.9503	1.4861	5.17227	1.685	5.44943	2.6551	4.83461	0.1989
4.9742	1.4582	5.19697	1.7869	5.47343	2.5261	4.85911	0.2654
4.9981	1.4136	5.22167	1.9833	5.49743	2.2826	4.88351	0.4496
5.0219	1.3544	5.24637	2.273	5.52143	2.0816	4.90801	0.668
5.0458	1.2669	5.27107	2.6182	5.54543	1.9278	4.93251	0.9081
5.0696	1.2499	5.29577	2.9658	5.56943	1.6995	4.95701	1.1608
5.0935	1.3649	5.32047	3.2559	5.59333	1.3207	4.98141	1.2691
5.1174	1.5039	5.34517	3.3267	5.61733	0.9107	5.00591	1.0739
5.1412	1.5334	5.36987	3.0506	5.64133	0.6767	5.03041	0.7635
5.1651	1.4377	5.39457	2.5789	5.66533	0.688	5.05491	0.6964
5.1889	1.297	5.41927	2.1925	5.68933	0.8244	5.07931	1.0132
5.2128	1.2046	5.44397	1.9946	5.71333	0.9501	5.10381	1.667
5.2367	1.1952	5.46867	1.8915	5.73723	1.0065	5.12831	2.4954
5.2605	1.2267	5.49337	1.775	5.76123	1.0478	5.15281	3.1492
5.2844	1.2526	5.51807	1.6809	5.78523	1.1469	5.17721	3.2906
5.3082	1.2919	5.54287	1.6927	5.80923	1.2634	5.20171	2.9076
5.3321	1.3742	5.56757	1.7282	5.83323	1.3544	5.22621	2.301
5.3559	1.4768	5.59227	1.6587	5.85723	1.4339	5.25071	1.8222
5.3798	1.5816	5.61697	1.5194	5.88113	1.4221	5.27511	1.603
5.4037	1.712	5.64167	1.4385	5.90513	1.2359	5.29961	1.5975
5.4275	1.8551	5.66637	1.5064	5.92913	0.9848	5.32411	1.7515
5.4514	1.9597	5.69107	1.715	5.95313	0.8116	5.34861	2.0607
5.4752	2.0049	5.71577	1.9755	5.97713	0.6999	5.37301	2.5023
5.4991	1.996	5.74047	2.2016	6.00113	0.5976	5.39751	2.9007
5.523	1.9389	5.76517	2.372	6.02503	0.531	5.42201	3.0127
5.5468	1.8673	5.78987	2.5266	6.04903	0.5509	5.44641	2.8615
5.5707	1.8512	5.81457	2.7262	6.07303	0.6497	5.47091	2.6534
5.5945	1.901	5.83927	2.9602	6.09703	0.793	5.49541	2.4815
5.6184	1.9539	5.86397	3.1029	6.12103	0.9013	5.51991	2.3753
5.6423	1.9753	5.88867	3.0482	6.14503	0.8953	5.54431	2.401
5.6661	2.0094	5.91337	2.9073	6.16893	0.7895	5.56881	2.5145
5.69	2.1039	5.93807	2.9582	6.19293	0.7128	5.59331	2.5593
5.7138	2.2478	5.96277	3.2274	6.21693	0.7437	5.61781	2.4336
5.7377	2.3967	5.98747	3.4057	6.24093	0.8633	5.64221	2.2184
5.7615	2.551	6.01217	3.2907	6.26493	1.0185	5.66671	2.1432
5.7854	2.7109	6.03687	3.0096	6.28893	1.1801	5.69121	2.3101
5.8093	2.82	6.06157	2.7112	6.31293	1.285	5.71571	2.5592
5.8331	2.8579	6.08627	2.325	6.33683	1.3154	5.74011	2.728
5.857	2.8953	6.11097	1.8001	6.36083	1.3657	5.76461	2.763
5.8808	2.9308	6.13567	1.3203	6.38483	1.5185	5.78911	2.6241
5.9047	2.8756	6.16037	1.1183	6.40883	1.699	5.81361	2.3766
5.9286	2.7253	6.18507	1.1609	6.43283	1.7822	5.83801	2.1797
5.9524	2.5443	6.20977	1.2169	6.45683	1.7519	5.86251	2.1429
5.9763	2.3964	6.23447	1.142	6.48073	1.6458	5.88701	2.2598
6.0001	2.3336	6.25917	0.955	6.50473	1.4432	5.91151	2.3826
6.024	2.3375	6.28387	0.7287	6.52873	1.1433	5.93591	2.3265
6.0479	2.3055	6.30857	0.5228	6.55273	0.8546	5.96041	2.0993
6.0717	2.1666	6.33327	0.3615	6.57673	0.6598	5.98491	1.8924
6.0956	1.9312	6.35797	0.246	6.60073	0.5285	6.00941	1.7435
6.1194	1.6698	6.38267	0.1758	6.62463	0.4306	6.03381	1.5014
6.1433	1.4579	6.40737	0.1321	6.64863	0.3892	6.05831	1.112
6.1671	1.2667	6.43207	0.0918	6.67263	0.4291	6.08281	0.6728
6.191	1.0093	6.45687	0.0656	6.69663	0.5029	6.10721	0.3256
6.2149	0.6937	6.48157	0.0529	6.72063	0.4952	6.13171	0.141
6.2387	0.4021	6.50627	0.0456	6.74463	0.3628	6.15621	0.0729
6.2626	0.1921	6.53097	0.0314	6.76853	0.1902	6.18071	0.0458
6.2864	0.071	6.55567	0.0151	6.79253	0.0697	6.20511	0.0223
6.3103	0.0198	6.58037	0.0033	6.81653	0.0165	6.22961	0.0061
6.3342	0.0025	6.60507	0.0002	6.84053	0.0011	6.25411	0
6.358	0	6.62977	0	6.86453	0	6.27861	0
6.3819	0	6.65447	0	6.88853	0	6.30301	0
6.4057	0	6.67917	0	6.91243	0	6.32751	0
6.4296	0	6.70387	0	6.93643	0	6.35201	0
6.4535	0	6.72857	0	6.96043	0	6.37651	0
6.4773	0	6.75327	0	6.98443	0	6.40091	0
6.5012	0	6.77797	0	7.00843	0	6.42541	0
6.525	0	6.80267	0	7.03243	0	6.44991	0
6.5489	0	6.82737	0	7.05643	0	6.47441	0
6.5727	0	6.85207	0	7.08033	0	6.49881	0
6.5966	0	6.87677	0	7.10433	0	6.52331	0
6.6205	0	6.90147	0	7.12833	0	6.54781	0
6.6443	0	6.92617	0	7.15233	0	6.57231	0
6.6682	0	6.95087	0	7.17633	0	6.59671	0
6.692	0	6.97557	0	7.20033	0	6.62121	0
6.7159	0	7.00027	0	7.22423	0	6.64571	0
6.7398	0	7.02497	0	7.24823	0	6.67021	0
6.7636	0	7.04967	0	7.27223	0	6.69461	0
6.7875	0	7.07437	0	7.29623	0	6.71911	0
6.8113	0	7.09907	0	7.32023	0	6.74361	0
6.8352	0	7.12377	0	7.34423	0	6.76801	0
6.8591	0	7.14847	0	7.36813	0	6.79251	0
6.8829	0	7.17317	0	7.39213	0	6.81701	0
6.9068	0	7.19787	0	7.41613	0	6.84151	0
6.9306	0	7.22257	0	7.44013	0	6.86591	0
6.9545	0	7.24727	0	7.46413	0	6.89041	0
6.9783	0	7.27197	0	7.48813	0	6.91491	0
7.0022	0	7.29667	0	7.51203	0	6.93941	0
7.0261	0	7.32137	0	7.53603	0	6.96381	0
7.0499	0	7.34607	0	7.56003	0	6.98831	0
7.0738	0	7.37077	0	7.58403	0	7.01281	0
7.0976	0	7.39557	0	7.60803	0	7.03731	0
7.1215	0	7.42027	0	7.63203	0	7.06171	0
7.1454	0	7.44497	0	7.65593	0	7.08621	0
7.1692	0	7.46967	0	7.67993	0	7.11071	0
7.1931	0	7.49437	0	7.70393	0	7.13521	0
7.2169	0	7.51907	0	7.72793	0	7.15961	0
7.2408	0	7.54377	0	7.75193	0	7.18411	0
7.2647	0	7.56847	0	7.77593	0	7.20861	0
7.2885	0	7.59317	0	7.79983	0	7.23311	0
7.3124	0	7.61787	0	7.82383	0	7.25751	0

## Sheet: Figure 4b
(NiCo)S0.89	-0.73252
(NiCo)S	-0.6503
(NiCo)S1.33	-0.83336
(NiCo)S2	-0.77605

[truncated: 55 more sheets: Figure 4d, Figure 5a, Figure 5b, Figure 5c, Figure 5d, Figure 6a, Figure 6b, Figure 6d, Figure 6e, Figure 6f, Figure 6g, Figure 6h, Fig. S2, Fig. S3, Fig. S4, Fig. S5, Fig. S6, Fig. S12, Fig. S13, Fig. S14 …]
